# Supplementary material for: catena-Poly[[dichloridocobalt(II)]-μ-4,4′-bis­(benzimidazol-1-yl)biphen­yl]
Source: Acta Crystallogr Sect E Struct Rep Online. 2011 Mar 26;67(Pt 4):m492. doi: 10.1107/S1600536811010671 (PMC3100034; doi:10.1107/S1600536811010671)
Supplement: Supplementary file 1 [file e-67-0m492-sup1.cif]

##############################################################################
###                                                                        ###
###        Electronic paper (Acta Crystallographica Section E)             ###
###                                                                        ###
##############################################################################
#                                                                            #
# This CIF contains the data in a paper accepted for publication in Acta     #
# Crystallographica Section E. It conforms to the requirements of Notes      #
# for Authors for Section E, and has been peer reviewed under the auspices   #
# of the IUCr Commission on Journals.                                        #
#                                                                            #
# Full details of the Crystallographic Information File format               #
# are given in the paper "The Crystallographic Information File (CIF):       #
# a New Standard Archive File for Crystallography" by S. R. Hall, F. H.      #
# Allen and I. D. Brown [Acta Cryst. (1991), A47, 655-685].                  #
#                                                                            #
# The current version of the core CIF dictionary is obtainable from          #
# ftp://ftp.iucr.org/pub/cif_core.dic. The current version number is 2.4.    #
#                                                                            #
# Software is freely available for graphical display of the structure(s) in  #
# this CIF.  For information consult the CIF home page http://www.iucr.org/  #
# cif/home.html                                                              #
#                                                                            #
# This file may be used for bona fide research purposes within the           #
# scientific community so long as proper attribution is given to the journal # 
# article from which it was obtained.                                        #
#                                                                            #
##############################################################################
                                             
data_I
_audit_creation_method     SHELXL-97
_chemical_name_systematic
;
<i>catena</i>-Poly[[dichloridocobalt(II)]-\m-4,4'-bis(benzimidazol-
1-yl)biphenyl]
;
_chemical_name_common     ?
_chemical_formula_moiety     'C26 H18 Cl2 Co N4'
_chemical_formula_sum     'C26 H18 Cl2 Co N4'
_chemical_formula_iupac     '[Co Cl2 (C26 H18 N4)]'
_chemical_formula_weight     516.27
_chemical_melting_point     ?
_symmetry_cell_setting     monoclinic
_symmetry_space_group_name_H-M     'C 2/c'
_symmetry_space_group_name_Hall     '-C 2yc'
loop_
    _symmetry_equiv_pos_as_xyz
    'x, y, z'
    '-x, y, -z+1/2'
    'x+1/2, y+1/2, z'
    '-x+1/2, y+1/2, -z+1/2'
    '-x, -y, -z'
    'x, -y, z-1/2'
    '-x+1/2, -y+1/2, -z'
    'x+1/2, -y+1/2, z-1/2'
_cell_length_a     12.878(3)
_cell_length_b     15.181(3)
_cell_length_c     11.136(2)
_cell_angle_alpha     90.00
_cell_angle_beta     91.37(3)
_cell_angle_gamma     90.00
_cell_volume     2176.5(8)
_cell_formula_units_Z     4
_cell_measurement_reflns_used     3011
_cell_measurement_theta_min     2.0740
_cell_measurement_theta_max     28.2730
_cell_measurement_temperature     293(2)
_exptl_crystal_description     block
_exptl_crystal_colour     blue
_exptl_crystal_size_max     0.25
_exptl_crystal_size_mid     0.20
_exptl_crystal_size_min     0.15
_exptl_crystal_density_diffrn     1.576
_exptl_crystal_density_meas     ?
_exptl_crystal_density_method     'not measured'
_exptl_crystal_F_000     1052
_exptl_absorpt_coefficient_mu     1.058
_exptl_absorpt_correction_type     multi-scan
_exptl_absorpt_process_details     '(CrystalClear; Rigaku/MSC, 2005)'
_exptl_absorpt_correction_T_min     0.776
_exptl_absorpt_correction_T_max     0.853
_exptl_special_details
;
;
_diffrn_ambient_temperature     293(2)
_diffrn_radiation_type     MoK\a
_diffrn_radiation_wavelength     0.71073
_diffrn_radiation_source     'fine-focus sealed tube'
_diffrn_radiation_monochromator     graphite
_diffrn_measurement_device_type     'Rigaku Mercury CCD'
_diffrn_measurement_method     \w
_diffrn_detector_area_resol_mean     9
_diffrn_reflns_number     13945
_diffrn_reflns_av_R_equivalents     0.0530
_diffrn_reflns_av_sigmaI/netI     0.0414
_diffrn_reflns_theta_min     2.07
_diffrn_reflns_theta_max     28.27
_diffrn_reflns_theta_full     28.27
_diffrn_measured_fraction_theta_max     0.997
_diffrn_measured_fraction_theta_full     0.997
_diffrn_reflns_limit_h_min     -17
_diffrn_reflns_limit_h_max     17
_diffrn_reflns_limit_k_min     -20
_diffrn_reflns_limit_k_max     20
_diffrn_reflns_limit_l_min     -14
_diffrn_reflns_limit_l_max     14
_diffrn_standards_number     ?
_diffrn_standards_interval_count     0
_diffrn_standards_interval_time     0
_diffrn_standards_decay_%     0
_refine_special_details
;
Refinement of <i>F</i>^2^ against ALL reflections. The weighted <i>R</i>-factor
<i>wR</i> and goodness of fit <i>S</i> are based on <i>F</i>^2^, conventional
<i>R</i>-factors <i>R</i> are based on <i>F</i>, with <i>F</i> set to zero for
negative <i>F</i>^2^. The threshold expression of <i>F</i>^2^ >
\s(<i>F</i>^2^) is used only for calculating <i>R</i>-factors(gt) <i>etc</i>.
and is not relevant to the choice of reflections for refinement.
<i>R</i>-factors based on <i>F</i>^2^ are statistically about twice as large
as those based on <i>F</i>, and <i>R</i>- factors based on ALL data will be
even larger.
;
_reflns_number_total     2696
_reflns_number_gt     2361
_reflns_threshold_expression     I>2\s(I)
_refine_ls_structure_factor_coef     Fsqd
_refine_ls_matrix_type     full
_refine_ls_R_factor_all     0.0617
_refine_ls_R_factor_gt     0.0529
_refine_ls_wR_factor_gt     0.1191
_refine_ls_wR_factor_ref     0.1238
_refine_ls_goodness_of_fit_ref     1.123
_refine_ls_restrained_S_all     1.123
_refine_ls_number_reflns     2696
_refine_ls_number_parameters     150
_refine_ls_number_restraints     0
_refine_ls_hydrogen_treatment     constr
_refine_ls_weighting_scheme     calc
_refine_ls_weighting_details
         'calc w=1/[\s^2^(Fo^2^)+(0.0551P)^2^+4.8457P] where P=(Fo^2^+2Fc^2^)/3'
_atom_sites_solution_hydrogens     geom
_atom_sites_solution_primary     direct
_atom_sites_solution_secondary     difmap
_refine_ls_shift/su_max     0.000
_refine_ls_shift/su_mean     0.000
_refine_diff_density_max     0.482
_refine_diff_density_min     -0.709
_refine_ls_extinction_method     none
_refine_ls_extinction_coef     ?
loop_
    _atom_type_symbol
    _atom_type_description
    _atom_type_scat_dispersion_real
    _atom_type_scat_dispersion_imag
    _atom_type_scat_source
    'C' 'C' 0.0033 0.0016
                         'International Tables Vol C Tables 4.2.6.8 and 6.1.1.4'
    'H' 'H' 0.0000 0.0000
                         'International Tables Vol C Tables 4.2.6.8 and 6.1.1.4'
    'N' 'N' 0.0061 0.0033
                         'International Tables Vol C Tables 4.2.6.8 and 6.1.1.4'
    'Cl' 'Cl' 0.1484 0.1585
                         'International Tables Vol C Tables 4.2.6.8 and 6.1.1.4'
    'Co' 'Co' 0.3494 0.9721
                         'International Tables Vol C Tables 4.2.6.8 and 6.1.1.4'
_computing_data_collection     'CrystalClear (Rigaku/MSC, 2005)'
_computing_cell_refinement     'CrystalClear (Rigaku/MSC, 2005)'
_computing_data_reduction     'CrystalClear (Rigaku/MSC, 2005)'
_computing_structure_solution     'SHELXS97 (Sheldrick, 2008)'
_computing_structure_refinement     'SHELXL97 (Sheldrick, 2008)'
_computing_molecular_graphics     'SHELXTL (Sheldrick, 2008)'
_computing_publication_material     'SHELXTL (Sheldrick, 2008)'
loop_
    _atom_site_type_symbol
    _atom_site_label
    _atom_site_fract_x
    _atom_site_fract_y
    _atom_site_fract_z
    _atom_site_U_iso_or_equiv
    _atom_site_adp_type
    _atom_site_calc_flag
    _atom_site_refinement_flags
    _atom_site_occupancy
    _atom_site_disorder_assembly
    _atom_site_disorder_group
    Co Co1 0.0000 0.40291(3) 0.7500 0.01602(16) Uani d S 1 . .
    Cl Cl1 0.03587(6) 0.32578(5) 0.91836(7) 0.0311(2) Uani d . 1 . .
    N N2 0.24698(16) 0.52363(14) 0.58018(19) 0.0139(4) Uani d . 1 . .
    N N1 0.11781(16) 0.48022(14) 0.69588(19) 0.0151(4) Uani d . 1 . .
    C C8 0.31898(18) 0.52081(17) 0.4838(2) 0.0134(5) Uani d . 1 . .
    C C11 0.46103(18) 0.51614(17) 0.2986(2) 0.0140(5) Uani d . 1 . .
    C C3 0.1150(2) 0.61615(17) 0.8273(2) 0.0162(5) Uani d . 1 . .
    H H3 0.0601 0.5985 0.8743 0.019 Uiso calc R 1 . .
    C C12 0.4046(2) 0.59193(17) 0.3225(2) 0.0169(5) Uani d . 1 . .
    H H12 0.4150 0.6419 0.2761 0.020 Uiso calc R 1 . .
    C C7 0.23231(19) 0.59156(16) 0.6623(2) 0.0139(5) Uani d . 1 . .
    C C13 0.3332(2) 0.59502(17) 0.4139(2) 0.0172(5) Uani d . 1 . .
    H H13 0.2955 0.6461 0.4278 0.021 Uiso calc R 1 . .
    C C1 0.17714(19) 0.45999(17) 0.6047(2) 0.0153(5) Uani d . 1 . .
    H H1 0.1715 0.4075 0.5620 0.018 Uiso calc R 1 . .
    C C10 0.44322(18) 0.44110(17) 0.3680(2) 0.0145(5) Uani d . 1 . .
    H H10 0.4781 0.3890 0.3514 0.017 Uiso calc R 1 . .
    C C9 0.37368(19) 0.44371(17) 0.4617(2) 0.0151(5) Uani d . 1 . .
    H H9 0.3638 0.3942 0.5093 0.018 Uiso calc R 1 . .
    C C2 0.15099(19) 0.56315(17) 0.7347(2) 0.0138(5) Uani d . 1 . .
    C C6 0.2823(2) 0.67174(17) 0.6813(2) 0.0173(5) Uani d . 1 . .
    H H6 0.3365 0.6901 0.6336 0.021 Uiso calc R 1 . .
    C C4 0.1643(2) 0.69603(18) 0.8462(2) 0.0193(5) Uani d . 1 . .
    H H4 0.1423 0.7328 0.9073 0.023 Uiso calc R 1 . .
    C C5 0.2473(2) 0.72257(17) 0.7745(2) 0.0185(5) Uani d . 1 . .
    H H5 0.2795 0.7762 0.7905 0.022 Uiso calc R 1 . .
loop_
    _atom_site_aniso_label
    _atom_site_aniso_U_11
    _atom_site_aniso_U_22
    _atom_site_aniso_U_33
    _atom_site_aniso_U_12
    _atom_site_aniso_U_13
    _atom_site_aniso_U_23
    Co1 0.0152(3) 0.0153(3) 0.0178(3) 0.000 0.00656(19) 0.000
    Cl1 0.0347(4) 0.0324(4) 0.0267(4) 0.0187(3) 0.0143(3) 0.0116(3)
    N2 0.0139(10) 0.0151(10) 0.0127(10) -0.0009(8) 0.0033(8) -0.0021(8)
    N1 0.0146(10) 0.0170(10) 0.0138(10) -0.0027(8) 0.0039(8) -0.0005(8)
    C8 0.0113(10) 0.0178(12) 0.0111(11) -0.0016(9) 0.0032(9) 0.0000(9)
    C11 0.0112(11) 0.0184(12) 0.0126(12) -0.0020(9) 0.0041(9) 0.0012(9)
    C3 0.0151(11) 0.0207(13) 0.0130(12) 0.0016(9) 0.0029(10) 0.0012(10)
    C12 0.0169(12) 0.0189(12) 0.0152(12) 0.0011(9) 0.0045(10) 0.0044(10)
    C7 0.0121(11) 0.0163(12) 0.0135(12) 0.0027(9) 0.0018(9) -0.0005(9)
    C13 0.0180(12) 0.0177(12) 0.0161(12) 0.0046(10) 0.0063(10) 0.0030(10)
    C1 0.0168(12) 0.0170(12) 0.0124(12) -0.0024(9) 0.0036(10) -0.0005(9)
    C10 0.0117(11) 0.0144(11) 0.0175(13) -0.0001(9) 0.0002(9) -0.0015(10)
    C9 0.0158(11) 0.0151(12) 0.0144(12) -0.0029(9) 0.0022(9) 0.0018(9)
    C2 0.0129(11) 0.0169(12) 0.0116(12) -0.0007(9) 0.0017(9) 0.0006(9)
    C6 0.0153(12) 0.0162(12) 0.0205(13) -0.0013(9) 0.0023(10) 0.0036(10)
    C4 0.0216(13) 0.0185(13) 0.0177(13) 0.0036(10) 0.0009(10) -0.0023(10)
    C5 0.0214(12) 0.0129(11) 0.0214(14) 0.0015(10) 0.0011(11) 0.0018(10)
_geom_special_details
;
All e.s.d.'s (except the e.s.d. in the dihedral angle between two l.s. planes)
are estimated using the full covariance matrix. The cell e.s.d.'s are taken
into account individually in the estimation of e.s.d.'s in distances, angles
and torsion angles; correlations between e.s.d.'s in cell parameters are only
used when they are defined by crystal symmetry. An approximate (isotropic)
treatment of cell e.s.d.'s is used for estimating e.s.d.'s involving l.s.
planes.
;
loop_
    _geom_bond_atom_site_label_1
    _geom_bond_atom_site_label_2
    _geom_bond_site_symmetry_2
    _geom_bond_distance
    _geom_bond_publ_flag
    Co1 N1 . 2.022(2) y
    Co1 N1 2_556 2.022(2) ?
    Co1 Cl1 2_556 2.2491(8) ?
    Co1 Cl1 . 2.2491(8) y
    N2 C1 . 1.352(3) ?
    N2 C7 . 1.394(3) ?
    N2 C8 . 1.436(3) ?
    N1 C1 . 1.321(3) ?
    N1 C2 . 1.395(3) ?
    C8 C13 . 1.384(3) ?
    C8 C9 . 1.391(3) ?
    C11 C12 . 1.390(4) ?
    C11 C10 . 1.399(3) ?
    C11 C11 2_655 1.494(5) ?
    C3 C4 . 1.383(4) ?
    C3 C2 . 1.396(4) ?
    C3 H3 . 0.9300 ?
    C12 C13 . 1.388(4) ?
    C12 H12 . 0.9300 ?
    C7 C6 . 1.391(3) ?
    C7 C2 . 1.404(3) ?
    C13 H13 . 0.9300 ?
    C1 H1 . 0.9300 ?
    C10 C9 . 1.392(4) ?
    C10 H10 . 0.9300 ?
    C9 H9 . 0.9300 ?
    C6 C5 . 1.378(4) ?
    C6 H6 . 0.9300 ?
    C4 C5 . 1.408(4) ?
    C4 H4 . 0.9300 ?
    C5 H5 . 0.9300 ?
loop_
    _geom_angle_atom_site_label_1
    _geom_angle_atom_site_label_2
    _geom_angle_atom_site_label_3
    _geom_angle_site_symmetry_1
    _geom_angle_site_symmetry_3
    _geom_angle
    _geom_angle_publ_flag
    N1 Co1 N1 . 2_556 109.02(13) ?
    N1 Co1 Cl1 . 2_556 101.21(7) ?
    N1 Co1 Cl1 2_556 2_556 114.22(7) ?
    N1 Co1 Cl1 . . 114.22(7) ?
    N1 Co1 Cl1 2_556 . 101.21(7) ?
    Cl1 Co1 Cl1 2_556 . 117.25(5) ?
    C1 N2 C7 . . 107.1(2) ?
    C1 N2 C8 . . 125.1(2) ?
    C7 N2 C8 . . 127.8(2) ?
    C1 N1 C2 . . 105.6(2) ?
    C1 N1 Co1 . . 123.10(18) ?
    C2 N1 Co1 . . 131.16(17) ?
    C13 C8 C9 . . 120.7(2) ?
    C13 C8 N2 . . 119.5(2) ?
    C9 C8 N2 . . 119.7(2) ?
    C12 C11 C10 . . 118.4(2) ?
    C12 C11 C11 . 2_655 120.15(16) ?
    C10 C11 C11 . 2_655 121.49(16) ?
    C4 C3 C2 . . 117.3(2) ?
    C4 C3 H3 . . 121.3 ?
    C2 C3 H3 . . 121.3 ?
    C13 C12 C11 . . 121.8(2) ?
    C13 C12 H12 . . 119.1 ?
    C11 C12 H12 . . 119.1 ?
    C6 C7 N2 . . 132.6(2) ?
    C6 C7 C2 . . 122.0(2) ?
    N2 C7 C2 . . 105.3(2) ?
    C8 C13 C12 . . 118.9(2) ?
    C8 C13 H13 . . 120.5 ?
    C12 C13 H13 . . 120.5 ?
    N1 C1 N2 . . 112.9(2) ?
    N1 C1 H1 . . 123.6 ?
    N2 C1 H1 . . 123.6 ?
    C9 C10 C11 . . 120.5(2) ?
    C9 C10 H10 . . 119.7 ?
    C11 C10 H10 . . 119.7 ?
    C8 C9 C10 . . 119.6(2) ?
    C8 C9 H9 . . 120.2 ?
    C10 C9 H9 . . 120.2 ?
    N1 C2 C3 . . 130.1(2) ?
    N1 C2 C7 . . 109.1(2) ?
    C3 C2 C7 . . 120.8(2) ?
    C5 C6 C7 . . 116.5(2) ?
    C5 C6 H6 . . 121.8 ?
    C7 C6 H6 . . 121.8 ?
    C3 C4 C5 . . 121.1(2) ?
    C3 C4 H4 . . 119.5 ?
    C5 C4 H4 . . 119.5 ?
    C6 C5 C4 . . 122.2(3) ?
    C6 C5 H5 . . 118.9 ?
    C4 C5 H5 . . 118.9 ?
loop_
    _geom_torsion_atom_site_label_1
    _geom_torsion_atom_site_label_2
    _geom_torsion_atom_site_label_3
    _geom_torsion_atom_site_label_4
    _geom_torsion_site_symmetry_1
    _geom_torsion_site_symmetry_2
    _geom_torsion_site_symmetry_3
    _geom_torsion_site_symmetry_4
    _geom_torsion
    _geom_torsion_publ_flag
    N1 Co1 N1 C1 2_556 . . . -143.7(2) ?
    Cl1 Co1 N1 C1 2_556 . . . -23.0(2) ?
    Cl1 Co1 N1 C1 . . . . 104.0(2) ?
    N1 Co1 N1 C2 2_556 . . . 31.89(19) ?
    Cl1 Co1 N1 C2 2_556 . . . 152.6(2) ?
    Cl1 Co1 N1 C2 . . . . -80.5(2) ?
    C1 N2 C8 C13 . . . . 135.7(3) ?
    C7 N2 C8 C13 . . . . -41.8(4) ?
    C1 N2 C8 C9 . . . . -44.3(4) ?
    C7 N2 C8 C9 . . . . 138.2(3) ?
    C10 C11 C12 C13 . . . . 1.0(4) ?
    C11 C11 C12 C13 2_655 . . . -178.6(3) ?
    C1 N2 C7 C6 . . . . 178.6(3) ?
    C8 N2 C7 C6 . . . . -3.6(4) ?
    C1 N2 C7 C2 . . . . 0.1(3) ?
    C8 N2 C7 C2 . . . . 178.0(2) ?
    C9 C8 C13 C12 . . . . -1.3(4) ?
    N2 C8 C13 C12 . . . . 178.7(2) ?
    C11 C12 C13 C8 . . . . 0.8(4) ?
    C2 N1 C1 N2 . . . . -0.2(3) ?
    Co1 N1 C1 N2 . . . . 176.35(16) ?
    C7 N2 C1 N1 . . . . 0.0(3) ?
    C8 N2 C1 N1 . . . . -177.9(2) ?
    C12 C11 C10 C9 . . . . -2.5(4) ?
    C11 C11 C10 C9 2_655 . . . 177.1(3) ?
    C13 C8 C9 C10 . . . . -0.2(4) ?
    N2 C8 C9 C10 . . . . 179.8(2) ?
    C11 C10 C9 C8 . . . . 2.2(4) ?
    C1 N1 C2 C3 . . . . 179.4(3) ?
    Co1 N1 C2 C3 . . . . 3.3(4) ?
    C1 N1 C2 C7 . . . . 0.3(3) ?
    Co1 N1 C2 C7 . . . . -175.87(17) ?
    C4 C3 C2 N1 . . . . 179.3(2) ?
    C4 C3 C2 C7 . . . . -1.6(4) ?
    C6 C7 C2 N1 . . . . -178.9(2) ?
    N2 C7 C2 N1 . . . . -0.3(3) ?
    C6 C7 C2 C3 . . . . 1.8(4) ?
    N2 C7 C2 C3 . . . . -179.5(2) ?
    N2 C7 C6 C5 . . . . -178.7(3) ?
    C2 C7 C6 C5 . . . . -0.5(4) ?
    C2 C3 C4 C5 . . . . 0.2(4) ?
    C7 C6 C5 C4 . . . . -0.9(4) ?
    C3 C4 C5 C6 . . . . 1.1(4) ?
data_global
_journal_date_recd_electronic     2011-03-19
_journal_date_accepted     2011-03-22
_journal_name_full     'Acta Crystallographica, Section E'
_journal_year     2011
_journal_volume     67
_journal_issue      4
_journal_page_first     m492
_journal_page_last     m492
_journal_paper_category     QM
_journal_coeditor_code     HB5820
_publ_contact_author_name     'Hui Li'
_publ_contact_author_address
;
Department of Applied Chemistry
Yuncheng University
Yuncheng, Shanxi 044000
People's Republic of China
;
_publ_contact_author_email     lihuiwff@163.com
_publ_contact_author_fax     '8635 9209 0394'
_publ_contact_author_phone     '8635 9209 0394'
_publ_section_title
;\
<i>catena</i>-Poly[[dichloridocobalt(II)]-\m-4,4'-bis(benzimidazol-1-yl)\
biphenyl]
;
loop_
    _publ_author_name
    _publ_author_footnote
    _publ_author_address
    'Li, Hui' .
;
Department of Applied Chemistry
Yuncheng University
Yuncheng, Shanxi 044000
People's Republic of China
;
    'Han, Qiuping' .
;
Department of Applied Chemistry
Yuncheng University
Yuncheng, Shanxi 044000
People's Republic of China
;
    'Yao, Chenzhong' .
;
Department of Applied Chemistry
Yuncheng University
Yuncheng, Shanxi 044000
People's Republic of China
;
    'Gong, Qiaojuan' .
;
Department of Applied Chemistry
Yuncheng University
Yuncheng, Shanxi 044000
People's Republic of China
;
    'Wei, Zhuangwei' .
;
Department of Applied Chemistry
Yuncheng University
Yuncheng, Shanxi 044000
People's Republic of China
;
