# Supplementary material for: catena-Poly[[dichloridocobalt(II)]-μ-4,4′-bis­(benzimidazol-1-yl)biphen­yl]
Source: Acta Crystallogr Sect E Struct Rep Online. 2011 Mar 26;67(Pt 4):m492. doi: 10.1107/S1600536811010671 (PMC3100034; doi:10.1107/S1600536811010671)
Supplement: Supplementary file 2 [file e-67-0m492-Isup2.hkl]

# 
# h,k,l, Fc-squared, Fo-squared, sigma(Fo-squared) and status flag 
# 
data_I
_shelx_title ' shelxl in C2/c' 
_shelx_refln_list_code          4 
_shelx_F_calc_maximum      361.45 
_exptl_crystal_F_000      1052.00 
_reflns_d_resolution_high  0.7502 
 
loop_ 
 _symmetry_equiv_pos_as_xyz 
 'x, y, z' 
 '-x, y, -z+1/2' 
 'x+1/2, y+1/2, z' 
 '-x+1/2, y+1/2, -z+1/2' 
 '-x, -y, -z' 
 'x, -y, z-1/2' 
 '-x+1/2, -y+1/2, -z' 
 'x+1/2, -y+1/2, z-1/2' 
 
_cell_length_a    12.8783 
_cell_length_b    15.1808 
_cell_length_c    11.1362 
_cell_angle_alpha  90.000 
_cell_angle_beta   91.374 
_cell_angle_gamma  90.000 
 
_shelx_F_squared_multiplier     1.000 
 
loop_ 
 _refln_index_h 
 _refln_index_k 
 _refln_index_l 
 _refln_F_squared_calc 
 _refln_F_squared_meas 
 _refln_F_squared_sigma 
 _refln_observed_status 
   2   0   0      373.46      399.43     43.89 o 
   4   0   0     8374.66     7555.24     90.84 o 
   6   0   0     6357.84     6350.13    100.63 o 
   8   0   0     7186.44     7523.41    137.45 o 
  10   0   0      635.01      760.31    115.09 o 
  12   0   0      614.64      484.96     92.57 o 
  14   0   0     1785.21     2091.89    196.97 o 
  16   0   0      475.53      341.42    157.30 o 
   1   1   0     5392.21     4395.84     32.27 o 
   3   1   0     2122.16     1817.38     18.34 o 
   5   1   0     4452.95     4225.15     45.07 o 
   7   1   0     8373.52     8711.27    108.21 o 
   9   1   0     5175.67     5520.61     80.88 o 
  11   1   0      269.99      248.41     30.74 o 
  13   1   0     1244.34     1271.84     45.68 o 
  15   1   0       67.57       91.39     52.42 o 
  17   1   0      640.36      419.25     78.08 o 
   0   2   0    51553.68    43926.25    639.82 o 
   2   2   0        8.15       54.08     10.59 o 
   4   2   0     5130.40     5800.40     46.78 o 
   6   2   0      453.89      543.46     26.66 o 
   8   2   0      782.83      826.56     45.55 o 
  10   2   0      225.01      159.60     24.20 o 
  12   2   0      362.50      399.64     36.32 o 
  14   2   0       75.72       47.38     18.96 o 
  16   2   0     1636.64     1640.47    107.90 o 
   1   3   0    29842.72    26632.21    247.68 o 
   3   3   0    20537.36    18239.54    230.39 o 
   5   3   0     3405.15     3596.48     40.89 o 
   7   3   0      590.00      625.40     37.63 o 
   9   3   0     2210.33     2307.79     35.03 o 
  11   3   0      427.34      444.90     61.33 o 
  13   3   0     1296.38     1308.89     55.98 o 
  15   3   0      281.90      232.98     47.92 o 
   0   4   0     2238.99     1910.76     33.27 o 
   2   4   0    17950.45    15792.62    180.30 o 
   4   4   0      981.88      739.69     18.12 o 
   6   4   0     2263.55     2149.71     41.56 o 
   8   4   0      861.07      887.46     35.46 o 
  10   4   0     3072.57     3034.84     77.37 o 
  12   4   0      210.10      205.71     30.38 o 
  14   4   0     2206.76     2230.19     83.87 o 
  16   4   0      122.54       89.25     36.53 o 
   1   5   0       53.13      104.92     14.24 o 
   3   5   0     5060.39     5023.17     66.78 o 
   5   5   0     7968.57     8391.32     98.78 o 
   7   5   0      782.34      617.29     44.19 o 
   9   5   0     5485.18     5628.16     91.63 o 
  11   5   0      852.56      768.87     85.22 o 
  13   5   0     1898.30     2050.41     71.23 o 
  15   5   0     2015.24     2218.05    117.81 o 
   0   6   0      286.49      256.98     30.54 o 
   2   6   0       47.88       59.00     10.44 o 
   4   6   0      299.69      495.35     33.20 o 
   6   6   0     1100.90     1081.37     27.68 o 
   8   6   0     5079.86     5189.61     97.88 o 
  10   6   0     2650.31     2590.61     83.38 o 
  12   6   0     6401.44     6920.56    118.13 o 
  14   6   0     3386.00     3566.94    130.58 o 
  16   6   0     1004.51      981.97    112.29 o 
   1   7   0       26.80       35.83     10.47 o 
   3   7   0       22.12       18.08     17.31 o 
   5   7   0    10551.70    11856.98    164.08 o 
   7   7   0      887.62      782.43     77.46 o 
   9   7   0       74.75      102.29     21.95 o 
  11   7   0      506.30      475.84     67.49 o 
  13   7   0     1721.04     1754.09     82.65 o 
  15   7   0       37.03       28.64     29.97 o 
   0   8   0     4910.81     5519.78    137.40 o 
   2   8   0      403.29      295.58     39.89 o 
   4   8   0       12.03       25.90     21.56 o 
   6   8   0     1082.84     1128.84     54.93 o 
   8   8   0     1065.37     1212.08     63.99 o 
  10   8   0     1571.70     1539.38     63.03 o 
  12   8   0      329.84      309.92     44.84 o 
  14   8   0       99.97       36.50     33.16 o 
   1   9   0       40.91       93.31     16.78 o 
   3   9   0        8.24       57.34     18.17 o 
   5   9   0       20.61       46.91     19.83 o 
   7   9   0      186.18      127.47     23.29 o 
   9   9   0     9400.82    10200.18    159.52 o 
  11   9   0      224.30      213.80     31.83 o 
  13   9   0     1110.07     1124.33    101.15 o 
  15   9   0     2381.68     2540.80    120.12 o 
   0  10   0     8841.15     9921.42    225.11 o 
   2  10   0     1837.56     1673.50     38.01 o 
   4  10   0     3682.45     3722.35    137.97 o 
   6  10   0     2600.03     2658.50     66.69 o 
   8  10   0     4022.87     4168.22     91.34 o 
  10  10   0     2576.42     2917.98     94.19 o 
  12  10   0     3162.31     3350.97    138.16 o 
  14  10   0        6.66       60.82     30.00 o 
   1  11   0     6285.19     6374.52    151.26 o 
   3  11   0    10761.20    11140.96    152.72 o 
   5  11   0     2337.02     2379.28     61.79 o 
   7  11   0     1996.41     1988.04     98.31 o 
   9  11   0     1261.73     1256.50     89.87 o 
  11  11   0      110.25      128.02     30.49 o 
  13  11   0       74.86       90.23     26.04 o 
   0  12   0     3737.04     4009.80    113.68 o 
   2  12   0     3245.44     3421.42    102.64 o 
   4  12   0     3500.95     3714.75     94.94 o 
   6  12   0       74.14       89.09     19.92 o 
   8  12   0       11.17       80.52     27.00 o 
  10  12   0       37.25      121.50     20.85 o 
  12  12   0      113.01      149.67     34.27 o 
   1  13   0      770.34      922.42     80.91 o 
   3  13   0       63.79       80.29     28.93 o 
   5  13   0      112.24       84.21     20.32 o 
   7  13   0      250.29      270.46     33.42 o 
   9  13   0       25.81       69.62     32.94 o 
  11  13   0      467.88      384.34     53.25 o 
  13  13   0      103.57      103.69     31.31 o 
   0  14   0     6698.38     7168.34    175.79 o 
   2  14   0     1483.00     1752.02     59.89 o 
   4  14   0     1759.22     1857.18     85.72 o 
   6  14   0     1405.20     1319.52     79.60 o 
   8  14   0      228.02      207.88     42.49 o 
  10  14   0      478.30      464.89     87.31 o 
  12  14   0        8.86       38.15     22.19 o 
   1  15   0     3180.86     3548.68     77.70 o 
   3  15   0     5344.77     5847.47    165.17 o 
   5  15   0      796.49      710.21     90.66 o 
   7  15   0      174.80      173.45     33.34 o 
   9  15   0      470.25      341.67     87.72 o 
  11  15   0       39.88       66.64     26.34 o 
   0  16   0     2362.64     2544.58     96.13 o 
   2  16   0      108.36       95.66     32.94 o 
   4  16   0     2529.69     2694.87     93.49 o 
   6  16   0        4.99       26.74     27.68 o 
   8  16   0      529.26      469.44     74.51 o 
  10  16   0      464.15      387.10     82.13 o 
   1  17   0       16.73       17.23     27.17 o 
   3  17   0        6.07        6.75     24.34 o 
   5  17   0      232.48      266.69     57.92 o 
   7  17   0        5.64       23.50     26.90 o 
   9  17   0      878.59      639.29    152.61 o 
   0  18   0      265.80      149.18     42.80 o 
   2  18   0      391.80      398.54     58.98 o 
   4  18   0        8.36       29.77     25.67 o 
   6  18   0      174.22      147.06     31.06 o 
   1  19   0        4.78       35.76     20.98 o 
   3  19   0       76.42       45.70     31.05 o 
   5  19   0      300.25      295.63     48.42 o 
   0  20   0       29.53       86.89     51.66 o 
   2  20   0      454.39      324.03     63.27 o 
 -17   1   1       62.72       50.56     24.19 o 
 -15   1   1     1072.49     1144.56    141.43 o 
 -13   1   1      107.55      138.43     21.33 o 
 -11   1   1      546.06      462.45     60.71 o 
  -9   1   1     3334.51     3213.17     71.11 o 
  -7   1   1     4442.51     4095.08     55.60 o 
  -5   1   1    31430.00    28836.55    361.51 o 
  -3   1   1    22046.99    19779.17    268.85 o 
  -1   1   1     7303.37     6635.43     49.74 o 
   1   1   1     1417.65     1456.79     23.29 o 
   3   1   1    17963.44    16623.54    188.53 o 
   5   1   1       67.65       64.18     12.26 o 
   7   1   1     1033.78     1033.05     25.07 o 
   9   1   1       30.45       45.26     17.48 o 
  11   1   1      150.33      106.12     26.27 o 
  13   1   1       95.81       66.80     18.25 o 
  15   1   1      393.38      297.83     44.48 o 
  17   1   1      260.31      212.69     64.08 o 
 -16   2   1      277.92      271.98     51.31 o 
 -14   2   1       55.80       25.79     25.13 o 
 -12   2   1      559.80      532.39     58.98 o 
 -10   2   1    13257.99    14107.09    221.10 o 
  -8   2   1     3264.06     2841.93     56.16 o 
  -6   2   1    19677.95    17265.93    317.08 o 
  -4   2   1    32081.82    28083.44    243.01 o 
  -2   2   1    30077.37    25940.17    246.18 o 
   0   2   1      940.06      833.32     16.05 o 
   2   2   1    52758.43    46215.21    352.72 o 
   4   2   1     1516.05     1873.01     30.01 o 
   6   2   1     1694.56     1703.77     35.12 o 
   8   2   1       67.44       74.51     19.35 o 
  10   2   1      248.43      337.01     36.17 o 
  12   2   1     2292.08     2462.13     67.24 o 
  14   2   1      449.75      458.48     60.88 o 
  16   2   1      165.71      107.36     40.24 o 
 -15   3   1     3643.22     3768.27    154.59 o 
 -13   3   1     2208.77     2267.45    196.43 o 
 -11   3   1      361.45      391.78     46.04 o 
  -9   3   1      477.57      443.24     26.08 o 
  -7   3   1     3529.44     3270.51     49.72 o 
  -5   3   1     8436.74     8276.45     99.34 o 
  -3   3   1     1608.35     1400.00     19.60 o 
  -1   3   1     6430.24     5930.66     86.21 o 
   1   3   1      150.37       54.85      8.07 o 
   3   3   1    39185.42    34974.84    351.02 o 
   5   3   1     5681.14     5044.99     55.67 o 
   7   3   1     4991.13     4493.83    112.97 o 
   9   3   1     1315.03     1219.34     54.70 o 
  11   3   1     5675.82     6120.40    102.90 o 
  13   3   1       25.54       29.33     22.20 o 
  15   3   1     1653.46     1868.59    173.91 o 
 -16   4   1      636.26      612.75    115.78 o 
 -14   4   1       19.07       68.35     21.10 o 
 -12   4   1        5.15       50.48     18.48 o 
 -10   4   1     5118.92     5594.44     94.42 o 
  -8   4   1      423.58      487.95     23.82 o 
  -6   4   1       18.17       13.24      9.71 o 
  -4   4   1      394.50      445.05     20.00 o 
  -2   4   1     2056.44     2212.88     33.57 o 
   0   4   1     4044.99     4049.69     32.77 o 
   2   4   1       19.96       14.76      8.81 o 
   4   4   1     2475.64     2147.70     39.93 o 
   6   4   1    11390.00    11097.75    127.46 o 
   8   4   1     6869.07     7099.97    134.69 o 
  10   4   1     3592.41     3547.14     74.53 o 
  12   4   1     8036.94     8405.04    131.61 o 
  14   4   1      341.07      313.05     45.03 o 
  16   4   1       15.22       27.75     37.64 o 
 -15   5   1      969.29      792.70    129.64 o 
 -13   5   1      177.47      243.94     55.10 o 
 -11   5   1       65.71       95.22     20.49 o 
  -9   5   1      101.31      116.46     26.69 o 
  -7   5   1     1053.74     1030.27     33.17 o 
  -5   5   1     4050.25     4607.26     72.18 o 
  -3   5   1     8183.70     8734.56     86.13 o 
  -1   5   1     1357.04     1328.03     20.84 o 
   1   5   1      640.48      736.24     15.06 o 
   3   5   1     3762.49     4095.23     45.12 o 
   5   5   1      180.53      360.70     35.44 o 
   7   5   1     2813.97     2790.86     56.72 o 
   9   5   1     1013.97      982.99    104.45 o 
  11   5   1     2235.17     2348.79     53.69 o 
  13   5   1     1116.00     1072.84    104.51 o 
  15   5   1      186.82      190.99     45.70 o 
 -16   6   1        3.91       65.84     33.89 o 
 -14   6   1     1369.26     1269.96    104.99 o 
 -12   6   1     3501.84     3872.32    125.05 o 
 -10   6   1     2150.36     2154.79     60.51 o 
  -8   6   1      489.04      588.11     27.82 o 
  -6   6   1      890.02      872.97     68.01 o 
  -4   6   1       62.88       88.66     21.80 o 
  -2   6   1      433.44      639.40     18.52 o 
   0   6   1     3317.79     3429.55     38.71 o 
   2   6   1       96.70      170.44     16.35 o 
   4   6   1    10692.67    11628.74    125.80 o 
   6   6   1       87.53       60.65     26.28 o 
   8   6   1      423.66      431.19     46.70 o 
  10   6   1      402.35      347.67     45.62 o 
  12   6   1     2082.62     2102.17     88.61 o 
  14   6   1      684.28      596.85     81.34 o 
  16   6   1      332.10      247.69     51.85 o 
 -15   7   1     2023.43     2210.77     96.42 o 
 -13   7   1     1525.99     1560.47     92.03 o 
 -11   7   1      555.47      514.85     55.29 o 
  -9   7   1      766.14      793.51     31.22 o 
  -7   7   1     1600.38     1790.15     66.61 o 
  -5   7   1      189.16      189.26     23.54 o 
  -3   7   1     7273.10     8651.96    101.92 o 
  -1   7   1      621.42      802.53     20.10 o 
   1   7   1       11.08       37.51     15.64 o 
   3   7   1     7757.80     7830.90     97.34 o 
   5   7   1    21672.96    22977.30    467.75 o 
   7   7   1     9662.70     9962.89    174.50 o 
   9   7   1     2324.05     2448.82     73.33 o 
  11   7   1     5049.31     5343.20    115.39 o 
  13   7   1     2631.29     2837.32    114.22 o 
  15   7   1      809.90      631.21    112.05 o 
 -14   8   1     2966.21     3124.40    112.22 o 
 -12   8   1     3321.35     3140.46    106.75 o 
 -10   8   1     3472.40     3397.01     74.20 o 
  -8   8   1      123.85      149.26     27.08 o 
  -6   8   1     2484.80     2540.79     46.86 o 
  -4   8   1        8.43       30.56     16.49 o 
  -2   8   1     1382.08     1325.74     40.87 o 
   0   8   1       16.03       18.47     16.54 o 
   2   8   1     6095.06     6240.00     91.36 o 
   4   8   1     9493.14     9408.25    140.01 o 
   6   8   1     3518.82     3165.67     87.07 o 
   8   8   1     3747.51     4005.06     87.28 o 
  10   8   1     5325.19     5437.57    108.99 o 
  12   8   1     1715.53     1818.40     73.48 o 
  14   8   1     2756.11     2918.99    101.77 o 
 -15   9   1     1739.83     1795.65    201.81 o 
 -13   9   1       69.25       89.65     30.79 o 
 -11   9   1     1163.76     1255.78    100.80 o 
  -9   9   1     1223.41     1380.84     57.04 o 
  -7   9   1     1240.44     1303.88     66.51 o 
  -5   9   1     2905.48     2663.63     55.07 o 
  -3   9   1    18366.43    19888.83    280.97 o 
  -1   9   1     1100.16      913.69     49.16 o 
   1   9   1     1594.10     1188.61     40.67 o 
   3   9   1     6236.98     6531.54    103.38 o 
   5   9   1     3911.18     4116.79     72.67 o 
   7   9   1      300.92      312.75     29.91 o 
   9   9   1      318.35      344.41     37.08 o 
  11   9   1      183.66      128.09     25.55 o 
  13   9   1        7.71       67.12     21.95 o 
  15   9   1       88.20      117.87     33.14 o 
 -14  10   1     1265.17      815.10    169.81 o 
 -12  10   1     1709.56     1684.05     78.25 o 
 -10  10   1      472.68      415.75     54.50 o 
  -8  10   1     4237.07     4094.95     78.58 o 
  -6  10   1      567.52      477.96     61.81 o 
  -4  10   1     4995.48     5174.61     89.07 o 
  -2  10   1     5809.45     6170.14     99.29 o 
   0  10   1        5.35       44.47     17.15 o 
   2  10   1      642.47      693.09     71.86 o 
   4  10   1       81.31      129.87     23.28 o 
   6  10   1     2204.17     2418.46     74.90 o 
   8  10   1      267.27      271.15     27.62 o 
  10  10   1      293.36      256.52     32.66 o 
  12  10   1        0.37       40.80     16.24 o 
  14  10   1       32.69       55.10     28.25 o 
 -13  11   1     1201.80      863.33    159.03 o 
 -11  11   1      274.30      225.71     31.26 o 
  -9  11   1      724.83      694.76     72.45 o 
  -7  11   1      943.81      840.18     57.11 o 
  -5  11   1       35.94      105.68     24.86 o 
  -3  11   1      492.69      609.28     60.37 o 
  -1  11   1       52.63       69.06     23.54 o 
   1  11   1      237.58      247.11     33.33 o 
   3  11   1      809.54      806.91     93.39 o 
   5  11   1       76.33       82.81     18.28 o 
   7  11   1     3226.35     3421.03     70.14 o 
   9  11   1      809.71      767.83     85.64 o 
  11  11   1     1836.03     1644.00     81.70 o 
  13  11   1      147.32      163.02     35.86 o 
 -12  12   1      242.46      243.91     40.55 o 
 -10  12   1     1323.54     1326.90    140.27 o 
  -8  12   1     1149.94     1345.60     54.68 o 
  -6  12   1     4313.36     4440.58     85.28 o 
  -4  12   1     2307.33     2424.99     68.14 o 
  -2  12   1      912.76     1017.18     96.36 o 
   0  12   1     8949.51     9448.02    177.15 o 
   2  12   1    14436.84    15563.40    326.34 o 
   4  12   1       86.88       60.41     22.56 o 
   6  12   1      554.45      551.31     51.93 o 
   8  12   1     1105.47     1149.28     66.85 o 
  10  12   1      227.06      140.16     30.13 o 
  12  12   1       63.16       95.98     32.37 o 
 -13  13   1      939.97      681.16    145.04 o 
 -11  13   1      250.70      207.72     40.51 o 
  -9  13   1     4817.03     4990.65    161.37 o 
  -7  13   1     7453.84     8088.65    195.16 o 
  -5  13   1     7263.38     7897.14    183.52 o 
  -3  13   1     2285.73     2380.20     54.24 o 
  -1  13   1    12647.29    13523.17    287.57 o 
   1  13   1      109.15      119.19     30.20 o 
   3  13   1      432.45      437.29     47.77 o 
   5  13   1      100.52      116.87     22.30 o 
   7  13   1      492.62      464.87     58.99 o 
   9  13   1      147.92      141.24     29.76 o 
  11  13   1      314.73      289.38     46.88 o 
  13  13   1       33.91       47.06     29.10 o 
 -12  14   1      129.89      109.55     32.91 o 
 -10  14   1      393.06      278.24     54.95 o 
  -8  14   1       79.01      110.56     30.94 o 
  -6  14   1     3409.08     3565.38    123.42 o 
  -4  14   1      167.06      133.25     28.59 o 
  -2  14   1     2650.73     2759.46     89.21 o 
   0  14   1     5805.36     5991.25    106.61 o 
   2  14   1     8529.87     9283.20    192.32 o 
   4  14   1     1022.41      919.26     77.33 o 
   6  14   1      988.67      852.97     99.33 o 
   8  14   1       76.42      113.50     29.78 o 
  10  14   1      124.71      177.91     27.58 o 
  12  14   1      135.50      103.36     38.03 o 
 -11  15   1        9.45       19.24     34.69 o 
  -9  15   1       35.47       51.68     27.90 o 
  -7  15   1      399.67      326.74     47.80 o 
  -5  15   1     1076.70     1014.10    133.01 o 
  -3  15   1      256.87      244.95     41.37 o 
  -1  15   1      546.27      670.34     67.34 o 
   1  15   1     1759.06     1969.93     90.77 o 
   3  15   1       28.21       38.61     25.67 o 
   5  15   1       21.68       80.10     24.58 o 
   7  15   1     1409.19     1311.80     96.13 o 
   9  15   1      735.02      654.53    103.87 o 
  11  15   1     1187.02      868.23    228.09 o 
 -10  16   1       18.69       73.38     28.44 o 
  -8  16   1      526.33      369.75     70.14 o 
  -6  16   1     2018.75     2256.58     92.46 o 
  -4  16   1     1760.76     1881.75    130.21 o 
  -2  16   1     1123.31      983.56    130.72 o 
   0  16   1        2.99       51.60     25.81 o 
   2  16   1      100.39       87.39     29.09 o 
   4  16   1        2.11       42.89     28.16 o 
   6  16   1       91.14       35.59     31.95 o 
   8  16   1     1061.76      980.03     87.20 o 
  10  16   1      169.76      214.10     59.20 o 
  -9  17   1       22.46       54.27     25.90 o 
  -7  17   1      319.37      317.31     62.21 o 
  -5  17   1     1766.72     1805.92     67.39 o 
  -3  17   1     1255.27     1358.36     88.84 o 
  -1  17   1      739.49      439.53    118.38 o 
   1  17   1     1406.27     1613.96     86.77 o 
   3  17   1       96.83       47.51     33.87 o 
   5  17   1     1249.12     1194.87    157.88 o 
   7  17   1      329.39      323.20     54.53 o 
   9  17   1       14.01       29.15     33.82 o 
  -6  18   1      266.86      211.01     48.51 o 
  -4  18   1       11.57       17.92     22.81 o 
  -2  18   1        5.08       33.75     33.53 o 
   0  18   1      967.69      904.29    120.77 o 
   2  18   1      418.24      455.39     77.35 o 
   4  18   1      199.44      244.17     48.78 o 
   6  18   1     1280.07     1069.87     99.34 o 
  -5  19   1       57.18       82.31     24.12 o 
  -3  19   1      548.14      530.18    106.26 o 
  -1  19   1       30.07       67.39     30.20 o 
   1  19   1      177.54      109.61     41.49 o 
   3  19   1      409.44      381.03     87.87 o 
   5  19   1      763.18      561.06    103.44 o 
  -2  20   1       69.21       66.48     32.43 o 
   0  20   1      583.47      341.50     64.13 o 
   2  20   1      338.18      175.01     41.65 o 
 -16   0   2      635.35      575.40    121.51 o 
 -14   0   2     2546.23     2651.13    251.78 o 
 -12   0   2     3241.94     3263.46    248.58 o 
 -10   0   2     9280.64     9640.19    200.55 o 
  -8   0   2    21488.77    20338.11    702.52 o 
  -6   0   2     1910.13     1308.41     31.70 o 
  -4   0   2    11702.73    10006.11    176.31 o 
  -2   0   2       25.43      112.78     17.52 o 
   0   0   2    27481.39    24247.69    302.48 o 
   2   0   2    17163.92    15029.00    667.96 o 
   4   0   2      458.20      492.50     30.66 o 
   6   0   2      462.90      492.57     27.93 o 
   8   0   2     4256.86     4816.38    235.28 o 
  10   0   2      317.62      292.60     57.86 o 
  12   0   2      746.26      880.55     74.93 o 
  14   0   2     2104.30     2210.17    110.99 o 
  16   0   2      138.43       19.13     59.55 o 
 -17   1   2      594.33      490.33    103.75 o 
 -15   1   2     1177.91     1214.15    106.93 o 
 -13   1   2      712.46      603.10     86.37 o 
 -11   1   2     3594.47     3713.47     90.06 o 
  -9   1   2     4271.20     4092.87     71.12 o 
  -7   1   2    31900.40    30709.20    447.05 o 
  -5   1   2     3658.39     3183.54     38.00 o 
  -3   1   2     8136.59     7491.08     84.38 o 
  -1   1   2     6161.55     5838.86     42.49 o 
   1   1   2    16804.93    15088.08    187.74 o 
   3   1   2    60996.23    58874.88    663.43 o 
   5   1   2      340.47      362.28     23.59 o 
   7   1   2     1763.11     1832.10     36.73 o 
   9   1   2     3154.41     3223.75     71.83 o 
  11   1   2      638.67      657.26     66.85 o 
  13   1   2     1757.99     1855.44     85.66 o 
  15   1   2     1494.31     1591.34     71.03 o 
 -16   2   2       77.54      103.74     32.14 o 
 -14   2   2      102.53       84.18     30.51 o 
 -12   2   2      854.42      835.62     73.43 o 
 -10   2   2       24.04       48.69     10.99 o 
  -8   2   2      738.87      774.93     29.47 o 
  -6   2   2      407.45      429.58     18.02 o 
  -4   2   2       50.69       95.13     14.74 o 
  -2   2   2       35.42       28.87      6.81 o 
   0   2   2      216.92      215.34     21.57 o 
   2   2   2   130647.78   116639.28   1948.83 o 
   4   2   2       42.58      127.50     13.49 o 
   6   2   2     7179.98     7317.14     79.15 o 
   8   2   2     3873.31     3914.18     67.20 o 
  10   2   2      953.74      869.73     75.74 o 
  12   2   2      363.03      333.78     35.59 o 
  14   2   2      388.35      354.82     49.96 o 
  16   2   2     2143.86     2304.76    106.11 o 
 -15   3   2      238.30      198.37     47.25 o 
 -13   3   2     4263.35     4426.79    149.86 o 
 -11   3   2      656.67      668.58     25.01 o 
  -9   3   2     3216.61     3115.51     46.94 o 
  -7   3   2     1503.57     1270.48     30.33 o 
  -5   3   2      944.32      832.85     18.53 o 
  -3   3   2     9285.23     9650.73    102.96 o 
  -1   3   2     1929.53     2027.05     19.50 o 
   1   3   2    19375.40    18069.58    244.43 o 
   3   3   2        1.21       54.24      9.71 o 
   5   3   2        0.01       26.77      8.11 o 
   7   3   2      114.39       81.99     20.22 o 
   9   3   2     1475.05     1490.74     40.55 o 
  11   3   2      226.06      294.46     27.87 o 
  13   3   2      144.30       87.16     29.22 o 
  15   3   2      560.22      467.49     80.67 o 
 -16   4   2      213.98      141.80     48.72 o 
 -14   4   2        5.34       32.85     23.93 o 
 -12   4   2     3827.84     3765.32     87.27 o 
 -10   4   2     8139.64     8334.47    165.72 o 
  -8   4   2     2988.32     3225.12     51.38 o 
  -6   4   2     3649.00     3577.54     47.00 o 
  -4   4   2     7117.01     7013.93    121.94 o 
  -2   4   2     4080.10     3920.14     30.62 o 
   0   4   2     3193.05     3196.21     26.42 o 
   2   4   2      485.94      765.83     17.79 o 
   4   4   2       82.94       68.51     12.81 o 
   6   4   2     1274.81     1241.24     30.58 o 
   8   4   2      756.07      721.33     42.50 o 
  10   4   2     1304.53     1337.44     57.12 o 
  12   4   2     1128.52     1125.38     52.62 o 
  14   4   2     3057.37     3095.62    108.30 o 
  16   4   2     1232.84     1332.48    129.70 o 
 -15   5   2       15.70      101.27     37.60 o 
 -13   5   2      922.16      926.74    131.16 o 
 -11   5   2        8.93        3.41     13.91 o 
  -9   5   2       70.28       81.62     16.99 o 
  -7   5   2       18.97       32.85     16.46 o 
  -5   5   2     3092.18     2883.35     43.36 o 
  -3   5   2    16676.73    16448.81    267.86 o 
  -1   5   2    24290.77    21553.08    229.57 o 
   1   5   2     6585.18     5909.50     48.48 o 
   3   5   2     9331.81     8754.66     94.49 o 
   5   5   2    19155.85    18512.87    270.21 o 
   7   5   2    16077.98    16743.55    221.80 o 
   9   5   2     6171.07     6218.98    127.22 o 
  11   5   2       20.97       34.09     16.70 o 
  13   5   2     1071.73     1206.83    140.11 o 
  15   5   2      621.47      537.40     78.92 o 
 -16   6   2     1080.02      974.75    142.21 o 
 -14   6   2      132.59      114.51     34.46 o 
 -12   6   2     3716.43     3691.55    122.97 o 
 -10   6   2        9.27       28.08     19.59 o 
  -8   6   2      200.07      183.39     25.18 o 
  -6   6   2      657.95      671.02     40.11 o 
  -4   6   2     7458.73     7830.21     92.45 o 
  -2   6   2       27.60      207.70     21.04 o 
   0   6   2    14022.62    13244.52    219.25 o 
   2   6   2    17106.34    14822.48    446.82 o 
   4   6   2    13451.51    12471.54    143.40 o 
   6   6   2    11540.04    11541.38    158.16 o 
   8   6   2     4345.13     4269.61     70.00 o 
  10   6   2      970.44     1029.00     88.65 o 
  12   6   2     1317.38     1350.49     73.36 o 
  14   6   2      700.14      674.75     83.32 o 
  16   6   2       30.74       24.34     33.56 o 
 -15   7   2        7.51       62.65     32.70 o 
 -13   7   2     1257.71     1028.97    132.37 o 
 -11   7   2      930.02      910.75     97.84 o 
  -9   7   2       22.48       35.12     14.91 o 
  -7   7   2      153.79       77.37     16.08 o 
  -5   7   2     1003.42     1012.89     27.90 o 
  -3   7   2     1479.79     1435.50     30.67 o 
  -1   7   2     7994.88     8880.37     99.46 o 
   1   7   2      557.46      524.83     22.42 o 
   3   7   2      252.00      201.32     24.68 o 
   5   7   2     2585.02     2847.31     45.83 o 
   7   7   2     2128.63     2353.94     51.43 o 
   9   7   2       16.38       27.01     20.26 o 
  11   7   2       44.26       53.26     20.64 o 
  13   7   2      284.95      210.93     42.06 o 
  15   7   2       43.11       65.09     33.86 o 
 -14   8   2     1828.44     1799.38    120.63 o 
 -12   8   2     1984.96     2009.90    113.89 o 
 -10   8   2      171.69      151.30     29.44 o 
  -8   8   2       42.55       35.78     12.08 o 
  -6   8   2     2440.37     2397.08     73.48 o 
  -4   8   2       68.65       75.48     16.54 o 
  -2   8   2     4003.50     4823.27     82.94 o 
   0   8   2     1350.60     1107.65     44.88 o 
   2   8   2     5499.46     5736.40     86.96 o 
   4   8   2      251.18      215.36     29.09 o 
   6   8   2     1324.93     1294.56     41.51 o 
   8   8   2     3594.01     3761.34     93.65 o 
  10   8   2     1132.27     1077.17     70.54 o 
  12   8   2      156.66      154.70     21.77 o 
  14   8   2       16.32       84.73     33.25 o 
 -15   9   2      261.73      179.79     44.71 o 
 -13   9   2      617.97      492.72     83.38 o 
 -11   9   2      300.81      241.63     36.40 o 
  -9   9   2        3.55       20.35     21.82 o 
  -7   9   2      200.87      222.58     36.82 o 
  -5   9   2       27.31       21.89     26.91 o 
  -3   9   2      289.22      252.13     38.57 o 
  -1   9   2     6421.55     6349.28     95.70 o 
   1   9   2     2390.20     2142.55     38.40 o 
   3   9   2     7144.43     7260.36    200.32 o 
   5   9   2    13413.39    14010.18    121.57 o 
   7   9   2      924.54      834.84     92.68 o 
   9   9   2     3692.43     3778.93    106.01 o 
  11   9   2      488.83      484.00     73.17 o 
  13   9   2      108.54       73.92     22.93 o 
  15   9   2      114.50       78.93     33.91 o 
 -14  10   2        9.86       32.32     27.35 o 
 -12  10   2      408.80      301.14     54.70 o 
 -10  10   2      953.92      924.70     96.68 o 
  -8  10   2     5581.85     5979.64    102.33 o 
  -6  10   2      339.70      296.22     39.70 o 
  -4  10   2     1589.60     1765.73     46.73 o 
  -2  10   2     6019.94     6290.28    118.67 o 
   0  10   2     7625.01     7998.97    113.91 o 
   2  10   2     2814.12     2659.01     63.04 o 
   4  10   2     2661.16     2793.56     65.58 o 
   6  10   2      757.21      746.15     70.34 o 
   8  10   2      950.48      966.29     93.41 o 
  10  10   2     1956.00     2051.11     69.26 o 
  12  10   2       49.11       75.34     17.77 o 
  14  10   2      450.06      196.71     82.08 o 
 -13  11   2     5452.25     6074.34    157.79 o 
 -11  11   2     3090.97     3442.58    221.08 o 
  -9  11   2     1037.88     1326.91     96.56 o 
  -7  11   2     9224.79     9803.49    159.81 o 
  -5  11   2     1465.97     1462.49     71.22 o 
  -3  11   2     4508.85     4812.68     77.72 o 
  -1  11   2      560.44      555.48     66.90 o 
   1  11   2       85.22       91.95     25.77 o 
   3  11   2       68.58       58.10     26.01 o 
   5  11   2     2385.97     2471.70     70.96 o 
   7  11   2      397.72      333.05     45.03 o 
   9  11   2      209.07      149.46     37.20 o 
  11  11   2     1257.19     1164.83    131.11 o 
  13  11   2        4.39       71.60     33.46 o 
 -12  12   2      227.30      183.56     44.89 o 
 -10  12   2     1729.58     1690.33    100.42 o 
  -8  12   2     2540.53     2557.09     81.14 o 
  -6  12   2     2950.39     3137.71     72.93 o 
  -4  12   2     1217.03     1262.42     52.38 o 
  -2  12   2       64.87       88.49     20.85 o 
   0  12   2      341.35      388.04     53.06 o 
   2  12   2       10.51        3.69     24.58 o 
   4  12   2        2.64      -18.57     18.57 o 
   6  12   2      712.06      600.61     63.86 o 
   8  12   2        5.10       30.00     26.07 o 
  10  12   2      555.82      554.42     68.82 o 
  12  12   2      252.83      176.53     64.47 o 
 -13  13   2       58.58       45.81     27.49 o 
 -11  13   2      265.95      213.61     43.17 o 
  -9  13   2      165.10       90.85     30.70 o 
  -7  13   2        8.81       72.37     26.13 o 
  -5  13   2      374.49      348.22     42.38 o 
  -3  13   2       71.30       83.51     22.10 o 
  -1  13   2      109.54      100.45     24.40 o 
   1  13   2      188.75      169.60     22.98 o 
   3  13   2       36.57       50.56     25.09 o 
   5  13   2        1.09       52.18     17.36 o 
   7  13   2        7.92       39.87     21.43 o 
   9  13   2      104.66       62.63     29.53 o 
  11  13   2      190.24      148.30     34.95 o 
 -12  14   2       82.71       97.29     27.04 o 
 -10  14   2     5393.41     6412.71    115.36 o 
  -8  14   2     1291.72     1550.71    140.94 o 
  -6  14   2     1184.87     1275.09     78.96 o 
  -4  14   2     1661.41     1654.88     48.65 o 
  -2  14   2     1151.97     1409.42     71.37 o 
   0  14   2       20.45       65.92     19.23 o 
   2  14   2      116.13      140.47     22.79 o 
   4  14   2      615.25      665.66     79.30 o 
   6  14   2      175.92      164.68     33.20 o 
   8  14   2       59.67       68.80     25.52 o 
  10  14   2       90.50      122.71     30.71 o 
  12  14   2        4.75       34.94     45.39 o 
 -11  15   2     2042.49     2067.33    109.37 o 
  -9  15   2     1301.27     1551.64    129.52 o 
  -7  15   2     1821.85     1800.53     75.72 o 
  -5  15   2     1538.00     1667.23     85.01 o 
  -3  15   2     4061.52     4448.02    129.39 o 
  -1  15   2       34.09       25.82     26.62 o 
   1  15   2     1062.29     1141.19     65.68 o 
   3  15   2       89.30       79.75     32.32 o 
   5  15   2      660.44      627.67     72.83 o 
   7  15   2      184.40      205.17     40.20 o 
   9  15   2      714.49      606.64     70.71 o 
  11  15   2      729.01      585.66    172.14 o 
 -10  16   2      710.00      453.09     82.60 o 
  -8  16   2     1941.65     2219.40    115.11 o 
  -6  16   2       43.66       45.55     23.16 o 
  -4  16   2     3844.38     4003.27    145.57 o 
  -2  16   2      223.41      258.18     43.19 o 
   0  16   2     1044.70     1187.31     62.42 o 
   2  16   2     3177.53     3322.35    131.93 o 
   4  16   2      421.55      405.49     55.31 o 
   6  16   2       21.32       46.70     28.18 o 
   8  16   2     2265.06     2514.40    105.98 o 
  10  16   2     1315.79     1030.17    295.84 o 
  -9  17   2      566.29      413.71     96.05 o 
  -7  17   2        2.39       -2.78     30.75 o 
  -5  17   2      101.30      108.20     34.78 o 
  -3  17   2      207.76      117.79     28.03 o 
  -1  17   2       36.04       75.62     34.84 o 
   1  17   2     1227.48     1292.56    141.96 o 
   3  17   2     1751.90     1881.36    129.22 o 
   5  17   2     5308.80     5567.38    172.93 o 
   7  17   2       13.38       72.74     31.52 o 
  -6  18   2       89.60      130.44     35.91 o 
  -4  18   2      361.34      339.58     84.17 o 
  -2  18   2      341.90      283.36     41.71 o 
   0  18   2        6.66       80.38     27.79 o 
   2  18   2     1354.81     1035.10    140.53 o 
   4  18   2      117.74       81.65     31.18 o 
   6  18   2      184.71      166.77     36.94 o 
  -5  19   2      238.98      176.68     46.65 o 
  -3  19   2      318.01      321.43     65.62 o 
  -1  19   2     1056.90      863.62    152.89 o 
   1  19   2       42.69       82.01     29.67 o 
   3  19   2      227.45      209.56     45.49 o 
   5  19   2       83.02       63.02     55.69 o 
   0  20   2      314.44      217.93     50.55 o 
 -15   1   3     2947.22     3193.73    176.45 o 
 -13   1   3     1710.04     1676.81     78.91 o 
 -11   1   3     4965.73     4896.09     85.80 o 
  -9   1   3     1855.44     1863.04     32.00 o 
  -7   1   3      255.13      190.39     14.21 o 
  -5   1   3     2816.87     3041.17     59.16 o 
  -3   1   3     3222.05     3636.18     30.59 o 
  -1   1   3     3041.70     3369.15     31.01 o 
   1   1   3     2509.84     2810.94     29.77 o 
   3   1   3       32.65       55.59      9.28 o 
   5   1   3      117.90       62.47     12.83 o 
   7   1   3     2499.39     2408.60     57.20 o 
   9   1   3     2836.67     2696.49     77.20 o 
  11   1   3     1378.67     1451.60     62.52 o 
  13   1   3     2802.36     3140.25     84.06 o 
  15   1   3       42.13       44.76     25.43 o 
 -16   2   3     2988.20     3035.91    114.75 o 
 -14   2   3     3372.23     3547.54    140.88 o 
 -12   2   3      613.80      661.54     74.58 o 
 -10   2   3     3924.66     3778.60     66.97 o 
  -8   2   3    10128.18     9935.13    150.13 o 
  -6   2   3     2497.27     2377.39     67.26 o 
  -4   2   3     1948.39     1908.82     27.99 o 
  -2   2   3      998.94     1171.65     25.49 o 
   0   2   3      672.77      816.30     14.22 o 
   2   2   3    25973.37    23668.47    226.12 o 
   4   2   3     2211.97     2216.74     35.83 o 
   6   2   3     1387.08     1697.74     29.30 o 
   8   2   3     3514.68     3651.74     58.23 o 
  10   2   3     6188.96     6693.03    148.65 o 
  12   2   3     3576.98     3703.92     72.78 o 
  14   2   3     1645.30     1879.39     71.18 o 
  16   2   3     1552.86     1736.53     73.82 o 
 -15   3   3     1151.00      901.40    166.00 o 
 -13   3   3     2418.75     2635.00     86.26 o 
 -11   3   3     1502.81     1634.93     53.28 o 
  -9   3   3     6199.25     6236.05    203.23 o 
  -7   3   3      792.36      667.51     31.84 o 
  -5   3   3     9765.30    10208.02    126.62 o 
  -3   3   3     5963.27     5423.66     55.96 o 
  -1   3   3     9449.09     9197.91     86.19 o 
   1   3   3       14.47       23.59     11.67 o 
   3   3   3    18349.92    17502.26    251.76 o 
   5   3   3     6911.82     6842.50     77.02 o 
   7   3   3     6340.36     6452.88     95.25 o 
   9   3   3     1727.10     1661.38     54.74 o 
  11   3   3     3523.93     3708.55     73.55 o 
  13   3   3      316.53      307.30     40.61 o 
  15   3   3       35.17       37.65     23.30 o 
 -16   4   3      149.20       94.37     56.17 o 
 -14   4   3       59.76       -2.63     57.41 o 
 -12   4   3     3606.59     3496.45     81.27 o 
 -10   4   3       94.72       63.59     25.89 o 
  -8   4   3     5224.02     5406.63     98.42 o 
  -6   4   3     1445.56     1201.51     29.93 o 
  -4   4   3     9535.08     9215.01    104.59 o 
  -2   4   3    21739.09    19052.47    256.39 o 
   0   4   3    24028.91    21174.47    273.40 o 
   2   4   3    19721.20    18806.18    262.14 o 
   4   4   3    36115.82    34111.92    525.53 o 
   6   4   3     7663.80     9414.76    134.13 o 
   8   4   3     2766.37     3010.14     49.33 o 
  10   4   3      212.13      245.61     31.67 o 
  12   4   3       88.19      100.22     21.69 o 
  14   4   3      443.27      378.15     42.14 o 
  16   4   3      735.84      491.67    127.06 o 
 -15   5   3       48.36       83.25     30.30 o 
 -13   5   3      421.86      387.17     60.40 o 
 -11   5   3        0.63       17.11     32.67 o 
  -9   5   3      755.55      689.76     96.52 o 
  -7   5   3      427.13      507.41     26.41 o 
  -5   5   3       29.04       99.16     12.99 o 
  -3   5   3    11478.95    11487.03    169.37 o 
  -1   5   3        4.26       64.96      9.08 o 
   1   5   3     2594.76     2320.46     27.59 o 
   3   5   3     1877.49     1849.29     28.13 o 
   5   5   3      759.68      797.71     23.50 o 
   7   5   3       64.38       59.97     16.02 o 
   9   5   3      155.20      168.86     26.07 o 
  11   5   3      223.89      254.51     36.29 o 
  13   5   3      313.05      295.54     47.07 o 
  15   5   3      323.14      223.10     49.15 o 
 -16   6   3       31.26      118.67     42.87 o 
 -14   6   3      337.15      288.58     66.23 o 
 -12   6   3      572.85      530.00     71.91 o 
 -10   6   3     2067.64     1974.84    133.37 o 
  -8   6   3      633.52      622.10     15.37 o 
  -6   6   3     3533.59     3993.19     59.64 o 
  -4   6   3      752.32      783.77     22.89 o 
  -2   6   3     2417.00     2239.45     51.36 o 
   0   6   3     1140.02      920.22     38.36 o 
   2   6   3      886.10      656.49     28.20 o 
   4   6   3     6213.30     6654.84     95.64 o 
   6   6   3     3642.60     3827.19     58.13 o 
   8   6   3        5.88       35.48     27.99 o 
  10   6   3      167.48      139.52     26.24 o 
  12   6   3     1262.74     1369.88    100.66 o 
  14   6   3        1.96       -4.51     28.40 o 
 -15   7   3      115.02      131.57     44.81 o 
 -13   7   3      799.34      636.43     97.29 o 
 -11   7   3      136.49      137.34     31.10 o 
  -9   7   3      678.38      710.25     39.99 o 
  -7   7   3     5452.69     5496.15     78.08 o 
  -5   7   3     6658.85     6481.68     93.60 o 
  -3   7   3     9519.76     9029.98    106.87 o 
  -1   7   3    33849.18    34521.72    570.90 o 
   1   7   3    15550.77    14370.86    212.64 o 
   3   7   3     7318.65     6858.67     88.90 o 
   5   7   3    10876.08    11036.25    145.11 o 
   7   7   3     2331.13     2204.22     67.01 o 
   9   7   3       58.72       67.49     17.03 o 
  11   7   3     1059.93      997.45     57.69 o 
  13   7   3      301.30      216.88     40.67 o 
  15   7   3       96.56       71.92     22.02 o 
 -14   8   3      640.03      518.01     89.74 o 
 -12   8   3      252.90      253.96     37.32 o 
 -10   8   3     8180.83     8493.43    151.80 o 
  -8   8   3       24.47       20.87     13.58 o 
  -6   8   3     9845.72     9953.00    128.68 o 
  -4   8   3     3496.62     3190.11     77.96 o 
  -2   8   3    12604.70    12584.36    172.57 o 
   0   8   3     3108.67     2375.73     38.07 o 
   2   8   3    13888.74    13660.80    175.14 o 
   4   8   3     3285.84     3229.44     72.21 o 
   6   8   3     3426.89     3587.78    100.02 o 
   8   8   3        6.88       47.43     19.21 o 
  10   8   3      125.63      112.01     29.51 o 
  12   8   3      590.81      491.53     57.19 o 
  14   8   3      856.75      767.17    135.99 o 
 -15   9   3       65.32       90.91     37.34 o 
 -13   9   3     1518.68     1521.85     92.86 o 
 -11   9   3     2719.05     2673.34     93.32 o 
  -9   9   3       16.67       57.14     18.63 o 
  -7   9   3       48.77       54.88     23.77 o 
  -5   9   3     1432.01     1482.21     34.06 o 
  -3   9   3      309.87      295.32     35.47 o 
  -1   9   3     4925.38     5664.93     85.54 o 
   1   9   3      610.48      737.93     21.94 o 
   3   9   3      480.28      507.89     34.70 o 
   5   9   3     1987.98     2073.37     84.63 o 
   7   9   3     2811.33     2798.73     75.09 o 
   9   9   3      192.96      184.84     38.70 o 
  11   9   3      356.48      358.75     43.45 o 
  13   9   3      228.00      224.81     32.15 o 
 -14  10   3      179.71      185.74     50.63 o 
 -12  10   3      869.43      888.93    116.65 o 
 -10  10   3     3370.68     3133.07    110.40 o 
  -8  10   3       51.49       54.39     26.64 o 
  -6  10   3      220.71      244.21     31.21 o 
  -4  10   3       28.91       57.95     22.53 o 
  -2  10   3      369.57      290.69     39.62 o 
   0  10   3     3546.31     3765.39     63.89 o 
   2  10   3     1916.65     1989.88     73.58 o 
   4  10   3     2282.36     2311.07     44.06 o 
   6  10   3      221.30      150.96     29.70 o 
   8  10   3       30.82       65.76     20.87 o 
  10  10   3      199.19      168.71     46.44 o 
  12  10   3     1132.94      939.37    130.53 o 
  14  10   3      815.67      541.30    112.12 o 
 -13  11   3        9.95       57.23     35.62 o 
 -11  11   3      575.40      476.07     72.47 o 
  -9  11   3        2.20       21.11     34.50 o 
  -7  11   3     1722.01     1739.78     59.85 o 
  -5  11   3     3116.21     2920.20     76.08 o 
  -3  11   3      161.92      170.57     32.89 o 
  -1  11   3      159.79      134.07     24.38 o 
   1  11   3    12173.23    12806.34    159.20 o 
   3  11   3       49.54       47.55     19.18 o 
   5  11   3     1278.88     1210.52     46.23 o 
   7  11   3        7.04       25.52     19.72 o 
   9  11   3       49.68       55.41     20.41 o 
  11  11   3       12.46      111.22     27.26 o 
  13  11   3      206.37      190.00     63.87 o 
 -12  12   3     1806.74     1727.99     83.01 o 
 -10  12   3       32.52       68.26     23.55 o 
  -8  12   3     2670.27     2683.71    106.68 o 
  -6  12   3      114.15      152.78     27.25 o 
  -4  12   3      362.00      516.21     62.46 o 
  -2  12   3      969.55      949.49     62.44 o 
   0  12   3     1620.32     1645.96     59.24 o 
   2  12   3      890.80      973.06     63.91 o 
   4  12   3     3961.38     4322.81    107.22 o 
   6  12   3       29.18       16.86     34.90 o 
   8  12   3     3119.89     3111.26    105.58 o 
  10  12   3      141.68      127.29     32.41 o 
  12  12   3     1202.83     1272.36    121.67 o 
 -11  13   3      891.47      857.50    145.48 o 
  -9  13   3     1523.79     1431.69     93.78 o 
  -7  13   3     2192.15     2300.71     88.36 o 
  -5  13   3     4963.60     4867.17    177.49 o 
  -3  13   3     1159.94     1116.14     62.09 o 
  -1  13   3     1783.98     1936.46     56.04 o 
   1  13   3      255.15      263.62     35.86 o 
   3  13   3      106.16      100.36     23.42 o 
   5  13   3      441.27      399.55     53.31 o 
   7  13   3     1966.20     2008.77     76.35 o 
   9  13   3     1383.79     1551.50    135.09 o 
  11  13   3     1895.62     2173.10    105.30 o 
 -10  14   3      727.65      689.56     84.67 o 
  -8  14   3     2863.09     2878.60    110.45 o 
  -6  14   3      148.89      175.50     27.56 o 
  -4  14   3       73.15       63.03     19.08 o 
  -2  14   3      480.53      481.76     54.87 o 
   0  14   3      401.13      376.47     46.28 o 
   2  14   3      494.13      522.94     55.06 o 
   4  14   3     4761.78     5389.62     97.14 o 
   6  14   3     1054.60     1063.03     69.64 o 
   8  14   3     1655.72     1732.79    127.03 o 
  10  14   3     1408.29     1558.64    120.21 o 
 -11  15   3        2.63        7.27     62.52 o 
  -9  15   3       19.15        0.72     37.26 o 
  -7  15   3      694.95      551.66    129.71 o 
  -5  15   3     1349.71     1267.44    107.49 o 
  -3  15   3      328.01      381.57     59.93 o 
  -1  15   3     1454.47     1454.03     71.27 o 
   1  15   3     1928.04     2006.41     78.21 o 
   3  15   3       69.93       74.50     25.07 o 
   5  15   3       17.16       33.29     26.74 o 
   7  15   3      365.03      251.02     48.76 o 
   9  15   3       19.33       54.61     34.93 o 
 -10  16   3      591.17      547.83     98.77 o 
  -8  16   3      553.43      465.30     94.06 o 
  -6  16   3       68.83       38.65     24.55 o 
  -4  16   3       33.45       17.87     30.76 o 
  -2  16   3       24.32       37.04     20.56 o 
   0  16   3     1578.48     1651.21     91.11 o 
   2  16   3        3.85       82.28     27.25 o 
   4  16   3     1032.76      941.44    116.29 o 
   6  16   3      258.03      255.71     50.99 o 
   8  16   3       22.37       80.35     31.88 o 
  -7  17   3      544.20      545.66     96.56 o 
  -5  17   3       87.23      113.54     40.71 o 
  -3  17   3      866.66      578.26    112.39 o 
  -1  17   3     1196.20      771.14    178.77 o 
   1  17   3       27.71       98.36     24.58 o 
   3  17   3      943.37      870.32    107.92 o 
   5  17   3     1827.98     1648.94    156.48 o 
   7  17   3     1327.90     1120.83    203.39 o 
  -6  18   3      810.26      609.27    142.20 o 
  -4  18   3     1689.43     1822.01     86.25 o 
  -2  18   3     1782.77     1791.78    200.39 o 
   0  18   3      636.99      604.89     94.08 o 
   2  18   3     2017.98     1959.56     86.09 o 
   4  18   3     1013.59      803.90    134.92 o 
   6  18   3      742.88      562.29    125.45 o 
  -3  19   3     1572.79     1711.36    171.30 o 
  -1  19   3     2981.33     3537.44    106.75 o 
   1  19   3     1440.14     1649.52     90.81 o 
   3  19   3      492.34      338.76     63.49 o 
 -16   0   4     1889.48     2028.61    235.78 o 
 -14   0   4     2485.35     2504.53    185.57 o 
 -12   0   4      788.91      632.83    162.76 o 
 -10   0   4      242.01      308.47     40.55 o 
  -8   0   4     3157.50     3185.37     63.89 o 
  -6   0   4      140.88      200.28     18.44 o 
  -4   0   4    15387.39    17354.98    254.35 o 
  -2   0   4     1153.92     1040.20     24.57 o 
   0   0   4       16.26       42.47     10.77 o 
   2   0   4     2961.79     2583.18     72.25 o 
   4   0   4    32853.61    28830.65    717.64 o 
   6   0   4    12674.99    12892.71    385.56 o 
   8   0   4    12501.15    13087.88    230.38 o 
  10   0   4     9421.83    10043.84    304.91 o 
  12   0   4     1583.69     1734.69    116.93 o 
  14   0   4     1605.89     1682.06    166.50 o 
  16   0   4      658.06      434.81    105.46 o 
 -15   1   4     1058.34     1193.88     93.38 o 
 -13   1   4     6237.69     6152.90    169.06 o 
 -11   1   4       77.32       80.03     23.44 o 
  -9   1   4      483.51      469.18     36.25 o 
  -7   1   4     1172.32     1112.74     38.42 o 
  -5   1   4     3895.83     4012.75     83.70 o 
  -3   1   4     5948.70     6014.21     62.09 o 
  -1   1   4      478.37      410.28     17.54 o 
   1   1   4     5757.32     5770.42     45.40 o 
   3   1   4     8995.84     8744.91    100.25 o 
   5   1   4      236.29      551.34     20.35 o 
   7   1   4     4431.87     4444.22     62.76 o 
   9   1   4     2055.19     2057.14     49.75 o 
  11   1   4     1563.47     1535.32     71.58 o 
  13   1   4      535.05      546.07     68.58 o 
  15   1   4     1657.09     1558.43    113.33 o 
 -16   2   4       27.47       59.67     37.03 o 
 -14   2   4       79.64       97.30     32.98 o 
 -12   2   4       28.75       62.04     33.82 o 
 -10   2   4      207.95      209.39     41.15 o 
  -8   2   4     2385.51     2327.31     46.74 o 
  -6   2   4    11984.81    12440.92    179.80 o 
  -4   2   4      739.98     1220.06     19.76 o 
  -2   2   4     2705.27     2445.28     28.36 o 
   0   2   4     2864.11     2926.86     24.87 o 
   2   2   4     6393.50     6966.27     81.16 o 
   4   2   4      421.92      442.72     14.20 o 
   6   2   4     3745.32     4450.21     62.09 o 
   8   2   4      260.17      278.36     29.14 o 
  10   2   4      850.80      942.19     50.78 o 
  12   2   4      421.41      439.22     47.82 o 
  14   2   4      184.68      169.93     28.78 o 
  16   2   4      188.68      110.55     36.14 o 
 -15   3   4       56.70       70.24     50.69 o 
 -13   3   4       51.53       65.84     39.24 o 
 -11   3   4     1084.73     1060.00     59.63 o 
  -9   3   4      655.13      608.80     71.41 o 
  -7   3   4     4972.47     4769.09     77.59 o 
  -5   3   4     9038.30    10048.20    138.31 o 
  -3   3   4        3.46       72.13     10.78 o 
  -1   3   4     1926.94     1878.62     33.22 o 
   1   3   4       41.48       38.05      4.67 o 
   3   3   4     2741.62     3382.08     48.84 o 
   5   3   4    25544.40    24559.35    303.91 o 
   7   3   4     5279.21     5427.25     87.41 o 
   9   3   4     2766.94     2819.49     57.22 o 
  11   3   4     1246.38     1203.28     61.10 o 
  13   3   4       58.54       73.44     21.22 o 
  15   3   4      192.71      183.17     48.54 o 
 -16   4   4      330.59      229.64     69.71 o 
 -14   4   4      581.54      544.57     95.00 o 
 -12   4   4     2107.88     1035.59    766.04 o 
 -10   4   4     3268.78     3183.00    172.50 o 
  -8   4   4     1672.73     1683.93     60.93 o 
  -6   4   4      328.12      234.24     33.43 o 
  -4   4   4     1560.36     1651.76     27.40 o 
  -2   4   4     8311.33     8984.70     96.42 o 
   0   4   4       44.13      136.83     16.24 o 
   2   4   4     1040.19      828.31     27.81 o 
   4   4   4     2404.22     2169.85     37.09 o 
   6   4   4     6557.25     6650.78     88.16 o 
   8   4   4     1203.87     1186.53     41.06 o 
  10   4   4      219.81      188.11     27.77 o 
  12   4   4      475.99      565.88     58.09 o 
  14   4   4     2420.86     2484.65    104.58 o 
  16   4   4      274.52      158.68     46.52 o 
 -15   5   4      183.37      125.74     43.26 o 
 -13   5   4      281.72      313.65     44.80 o 
 -11   5   4    14354.43    14317.97    239.68 o 
  -9   5   4      149.73      129.13     34.13 o 
  -7   5   4     4972.17     4772.25    183.63 o 
  -5   5   4    10977.98    10051.62    144.27 o 
  -3   5   4    23398.68    22267.43    464.46 o 
  -1   5   4    13894.56    13752.54    153.61 o 
   1   5   4    19205.07    20161.36    332.53 o 
   3   5   4      766.04     1157.55     23.79 o 
   5   5   4     9070.71     9968.36    126.27 o 
   7   5   4     5155.77     5753.94    111.19 o 
   9   5   4      151.13      167.40     23.56 o 
  11   5   4      129.63       67.20     26.94 o 
  13   5   4      939.46      851.16    131.92 o 
  15   5   4       33.47       70.05     22.33 o 
 -14   6   4        6.68        2.14     29.43 o 
 -12   6   4     2590.99     2545.51     83.73 o 
 -10   6   4     2061.46     2105.05    100.03 o 
  -8   6   4    20067.40    20304.35    151.44 o 
  -6   6   4     6067.87     5806.16     82.94 o 
  -4   6   4    19408.27    18726.22    384.25 o 
  -2   6   4     9708.77     9020.47    105.23 o 
   0   6   4     5180.71     4873.76     72.28 o 
   2   6   4      793.59      701.32     39.73 o 
   4   6   4        8.38       32.62      9.00 o 
   6   6   4     1699.38     1768.26     34.85 o 
   8   6   4       35.30       63.76     13.60 o 
  10   6   4       73.26       83.07     19.86 o 
  12   6   4        6.46        3.76     30.31 o 
  14   6   4     2341.89     2468.80    250.63 o 
 -15   7   4       15.53       30.60     33.96 o 
 -13   7   4      200.79      160.84     37.83 o 
 -11   7   4      147.76      166.67     36.39 o 
  -9   7   4     1023.54      939.79     57.87 o 
  -7   7   4      350.15      332.98     11.28 o 
  -5   7   4      956.98      849.51     23.19 o 
  -3   7   4     1662.30     1426.26     50.10 o 
  -1   7   4     3075.57     3200.16     50.49 o 
   1   7   4     2758.03     3225.29     56.22 o 
   3   7   4      138.13       89.57     12.79 o 
   5   7   4      404.05      429.12     27.34 o 
   7   7   4       67.68       93.31     15.31 o 
   9   7   4      135.38      134.95     25.13 o 
  11   7   4       77.45       60.16     19.39 o 
  13   7   4       96.81       71.64     26.08 o 
  15   7   4      176.69      177.67     37.91 o 
 -14   8   4       55.14      101.88     39.09 o 
 -12   8   4      223.70      121.41     30.40 o 
 -10   8   4       44.00       54.51     23.01 o 
  -8   8   4       24.89       27.68     26.81 o 
  -6   8   4     1784.55     1734.82     42.49 o 
  -4   8   4     5473.88     5638.40     77.27 o 
  -2   8   4      991.15     1004.92     28.95 o 
   0   8   4     2966.42     3046.15     52.40 o 
   2   8   4     1500.19     1651.74     51.68 o 
   4   8   4       92.60      108.10     13.71 o 
   6   8   4       17.33       27.95      8.89 o 
   8   8   4     2298.89     2172.94     77.22 o 
  10   8   4       69.13       92.81     21.12 o 
  12   8   4       61.00       64.26     28.81 o 
  14   8   4      401.67      340.88     57.31 o 
 -13   9   4        6.63       28.02     21.07 o 
 -11   9   4     3200.47     3457.05    118.91 o 
  -9   9   4     5824.26     5923.67    145.78 o 
  -7   9   4     2572.46     2561.08     69.11 o 
  -5   9   4     8748.11     9083.67    145.26 o 
  -3   9   4     7288.83     7377.07     98.95 o 
  -1   9   4     6983.65     7131.22    112.84 o 
   1   9   4        9.96       19.43     10.33 o 
   3   9   4      199.30      191.77     19.42 o 
   5   9   4       50.16       52.84     13.70 o 
   7   9   4      781.49      866.98     44.63 o 
   9   9   4       33.75       43.08     22.41 o 
  11   9   4        8.30       20.69     32.43 o 
  13   9   4      105.08      111.76     28.22 o 
 -14  10   4      251.57      269.90     58.18 o 
 -12  10   4       61.38       30.59     29.85 o 
 -10  10   4       78.80       74.19     24.44 o 
  -8  10   4     1514.27     1601.63     88.80 o 
  -6  10   4     1165.19     1139.43     51.00 o 
  -4  10   4     2860.61     2902.04     64.56 o 
  -2  10   4     3804.30     3622.76     72.38 o 
   0  10   4      944.47     1058.23     34.93 o 
   2  10   4     3953.11     3975.89     62.02 o 
   4  10   4     5044.53     5339.45    120.25 o 
   6  10   4      772.00      753.34     37.45 o 
   8  10   4      204.95      176.13     29.85 o 
  10  10   4     3417.32     3461.21    112.74 o 
  12  10   4      653.56      515.71    101.66 o 
  14  10   4      372.43      278.38     76.48 o 
 -13  11   4      135.68      132.61     35.01 o 
 -11  11   4     2388.73     2524.38    113.99 o 
  -9  11   4      125.06       92.12     24.22 o 
  -7  11   4      294.78      318.56     41.86 o 
  -5  11   4      114.22      111.30     22.97 o 
  -3  11   4     1087.69     1090.76     37.29 o 
  -1  11   4       42.94       38.86     13.93 o 
   1  11   4     3025.27     3049.13     61.04 o 
   3  11   4      103.17       96.27     17.08 o 
   5  11   4     3857.62     4014.82     79.17 o 
   7  11   4     4087.77     4594.68     84.40 o 
   9  11   4     3189.77     3108.38    110.29 o 
  11  11   4     2436.87     2631.98    164.29 o 
  13  11   4      671.77      634.45    123.45 o 
 -12  12   4      127.14       83.09     51.90 o 
 -10  12   4       37.68       53.35     24.59 o 
  -8  12   4      125.95      125.95     33.71 o 
  -6  12   4      481.69      464.37     54.30 o 
  -4  12   4      913.89      888.08     41.66 o 
  -2  12   4      371.17      376.49     47.28 o 
   0  12   4      142.43      168.18     28.58 o 
   2  12   4     3174.11     3256.47     83.41 o 
   4  12   4     1383.25     1462.89     67.55 o 
   6  12   4     1988.91     2198.77     56.58 o 
   8  12   4      510.72      572.27     83.29 o 
  10  12   4     1429.43     1120.91    186.69 o 
  12  12   4      866.60      680.40    137.79 o 
 -11  13   4      226.53      234.05     50.90 o 
  -9  13   4       36.96       34.92     28.03 o 
  -7  13   4       78.73       62.08     34.75 o 
  -5  13   4      388.77      367.42     47.40 o 
  -3  13   4      553.56      525.44     61.23 o 
  -1  13   4        9.40       26.89     16.95 o 
   1  13   4     1337.47     1314.07     57.24 o 
   3  13   4      403.77      364.92     45.30 o 
   5  13   4        2.34       65.54     26.31 o 
   7  13   4      110.37      116.80     28.20 o 
   9  13   4      242.41      274.57     47.56 o 
  11  13   4        4.42       81.21     37.71 o 
 -10  14   4      221.07      177.27     46.58 o 
  -8  14   4       94.20      131.62     78.33 o 
  -6  14   4       10.17       19.12     25.81 o 
  -4  14   4      293.05      247.62     37.30 o 
  -2  14   4     1033.86     1038.13     47.75 o 
   0  14   4      383.70      338.32     41.84 o 
   2  14   4      524.93      514.71     79.73 o 
   4  14   4     1948.45     2211.31     83.46 o 
   6  14   4      649.08      550.14     81.16 o 
   8  14   4      624.87      612.21    115.67 o 
  10  14   4     1741.27     1607.75    174.41 o 
  -9  15   4     1087.28     1081.29    146.81 o 
  -7  15   4       12.91       41.67     27.65 o 
  -5  15   4       70.35       88.55     23.01 o 
  -3  15   4      530.50      454.95     50.91 o 
  -1  15   4       75.39       94.17     31.60 o 
   1  15   4      892.91      861.81    137.11 o 
   3  15   4     1167.78     1205.57     68.48 o 
   5  15   4     1346.27     1561.76     80.27 o 
   7  15   4     4185.32     4653.89    175.23 o 
   9  15   4     1932.66     2012.66    112.88 o 
  -8  16   4     1879.61     2000.90    217.47 o 
  -6  16   4     1436.69     1481.87    131.33 o 
  -4  16   4      932.12      815.43    117.02 o 
  -2  16   4     1078.28      988.36    111.05 o 
   0  16   4      950.64      838.31    102.28 o 
   2  16   4     3319.47     3650.22    125.17 o 
   4  16   4     3032.95     3258.71    121.39 o 
   6  16   4       14.65       71.45     31.47 o 
   8  16   4       37.09      116.30     31.31 o 
  -7  17   4     1439.22     1675.87     97.72 o 
  -5  17   4      725.40      526.39    126.20 o 
  -3  17   4     1530.62     1772.24    166.86 o 
  -1  17   4      972.81      881.77    118.84 o 
   1  17   4       56.62       61.57     34.71 o 
   3  17   4      393.29      304.93     45.83 o 
   5  17   4      164.80      131.42     35.67 o 
   7  17   4       90.50       12.10     41.15 o 
  -6  18   4      380.56      233.01     47.70 o 
  -4  18   4       20.92       24.30     25.60 o 
  -2  18   4      266.41      211.47     43.13 o 
   0  18   4       79.79       82.71     23.23 o 
   2  18   4      851.13      633.43    108.04 o 
   4  18   4       18.42       43.87     39.23 o 
   6  18   4      529.64      414.90     90.51 o 
  -3  19   4      490.48      419.99    108.41 o 
  -1  19   4      395.37      321.51     69.24 o 
   1  19   4      962.47      611.72    116.03 o 
   3  19   4      119.36      168.21     43.13 o 
 -15   1   5      217.89      147.90     55.21 o 
 -13   1   5      238.98      199.82     37.69 o 
 -11   1   5       10.19       41.40     41.23 o 
  -9   1   5      564.47      556.31     53.98 o 
  -7   1   5      189.48      233.11     31.94 o 
  -5   1   5        4.71       20.55     12.25 o 
  -3   1   5      728.95      657.15     19.82 o 
  -1   1   5     5421.23     5016.50     60.25 o 
   1   1   5    12178.25    11498.44    122.25 o 
   3   1   5     5472.31     5027.09     54.39 o 
   5   1   5     3304.60     2980.69     43.94 o 
   7   1   5     3588.97     3391.41     53.67 o 
   9   1   5     4376.14     4583.83    101.40 o 
  11   1   5      469.86      425.89     50.95 o 
  13   1   5      297.12      236.62     40.41 o 
  15   1   5      305.89      273.84     48.10 o 
 -16   2   5      640.22      359.64     86.78 o 
 -14   2   5      752.50      596.30    101.73 o 
 -12   2   5        5.86       64.74     35.73 o 
 -10   2   5      239.04      250.85     43.37 o 
  -8   2   5      796.83      857.80     29.19 o 
  -6   2   5      566.50      599.49     30.95 o 
  -4   2   5      636.08      584.09     22.28 o 
  -2   2   5     2611.11     2058.50     26.77 o 
   0   2   5    24166.42    22279.33    358.94 o 
   2   2   5    12848.41    12398.30    162.60 o 
   4   2   5    28980.83    25609.65    431.71 o 
   6   2   5     8995.48     8863.17    119.59 o 
   8   2   5      239.73      207.96     22.94 o 
  10   2   5     3144.29     3294.40     63.57 o 
  12   2   5      858.66      785.88     51.29 o 
  14   2   5       12.68       -9.23     26.29 o 
 -15   3   5      871.64      693.80    147.09 o 
 -13   3   5     1428.17     1400.81    148.32 o 
 -11   3   5      663.42      650.21     86.20 o 
  -9   3   5     9668.75     9174.82    217.29 o 
  -7   3   5     4419.52     4733.67     93.37 o 
  -5   3   5     5009.27     4865.68     93.46 o 
  -3   3   5     4396.92     4105.03     46.79 o 
  -1   3   5     6950.33     6969.41     70.13 o 
   1   3   5     1926.59     1809.47     30.92 o 
   3   3   5     4052.96     4009.18     58.50 o 
   5   3   5      144.92      212.89     22.69 o 
   7   3   5      140.55      103.80     17.06 o 
   9   3   5     9424.25    10504.92    223.96 o 
  11   3   5     1312.93     1418.34     72.93 o 
  13   3   5       59.58       88.03     22.28 o 
  15   3   5      218.46      208.07     50.15 o 
 -14   4   5     1931.88     1760.71    114.43 o 
 -12   4   5     1420.25     1563.58    120.20 o 
 -10   4   5     3993.38     4150.40     86.70 o 
  -8   4   5     4864.95     4696.04     99.74 o 
  -6   4   5     3485.51     3368.59     81.82 o 
  -4   4   5     2843.36     2727.43     42.00 o 
  -2   4   5     3970.63     4230.81     50.18 o 
   0   4   5      705.88      850.31     22.29 o 
   2   4   5        5.10       20.70     11.87 o 
   4   4   5     7948.80     9426.54    127.56 o 
   6   4   5     1831.77     1865.83     32.19 o 
   8   4   5      469.72      433.31     21.40 o 
  10   4   5      168.53      183.11     27.01 o 
  12   4   5      984.37     1002.64    101.59 o 
  14   4   5        2.48        8.40     27.46 o 
 -15   5   5       11.26       32.02     44.64 o 
 -13   5   5      329.56      224.66     49.82 o 
 -11   5   5      358.57      386.67     44.05 o 
  -9   5   5     2403.52     2293.91     59.82 o 
  -7   5   5     7726.22     8078.88    125.25 o 
  -5   5   5       46.27       27.31     14.09 o 
  -3   5   5     2073.18     2457.19     53.32 o 
  -1   5   5     1059.22     1066.94     23.87 o 
   1   5   5     1927.57     2000.10     39.55 o 
   3   5   5     4169.87     4120.88     57.97 o 
   5   5   5      153.48      157.23     21.15 o 
   7   5   5     5187.54     5478.83     91.90 o 
   9   5   5     1805.98     1941.36     50.52 o 
  11   5   5       86.66       77.12     16.63 o 
  13   5   5        6.50       40.85     23.51 o 
  15   5   5      316.38      241.78     73.23 o 
 -14   6   5      197.91      170.49     51.91 o 
 -12   6   5      275.92      175.78     58.50 o 
 -10   6   5     1031.04      926.22     55.77 o 
  -8   6   5     7655.07     7588.32    183.08 o 
  -6   6   5     1670.95     1667.58     46.11 o 
  -4   6   5     1611.19     1646.26     33.51 o 
  -2   6   5       92.33       78.97     11.89 o 
   0   6   5     4171.96     4540.57     78.52 o 
   2   6   5      114.15      190.24     25.61 o 
   4   6   5       11.70       21.05     13.41 o 
   6   6   5      978.96      962.51     38.17 o 
   8   6   5     2806.98     3009.47     75.00 o 
  10   6   5       64.57       63.57     20.80 o 
  12   6   5      140.19      105.11     30.82 o 
  14   6   5       36.48       82.67     31.23 o 
 -15   7   5      797.79      590.42    170.67 o 
 -13   7   5     2186.07     2260.60    167.78 o 
 -11   7   5     4042.64     4102.98    106.06 o 
  -9   7   5    12780.34    13445.26    263.24 o 
  -7   7   5       24.42       14.15     30.72 o 
  -5   7   5     8330.68     8789.34    129.72 o 
  -3   7   5     3510.06     3473.20     65.83 o 
  -1   7   5      860.80      903.56     20.59 o 
   1   7   5     3348.85     3670.74     68.99 o 
   3   7   5      121.35      112.82     17.19 o 
   5   7   5      191.43      171.46     18.31 o 
   7   7   5     1143.31     1140.48     47.86 o 
   9   7   5      410.70      444.90     30.58 o 
  11   7   5      223.79      239.20     41.86 o 
  13   7   5      849.03      725.56    121.23 o 
 -14   8   5      531.44      439.46     58.77 o 
 -12   8   5     1542.69     1688.75     79.12 o 
 -10   8   5     3505.71     3536.49    123.62 o 
  -8   8   5     9070.66     9021.63    206.57 o 
  -6   8   5     8953.19     9172.08    146.01 o 
  -4   8   5     2793.18     2778.51     53.05 o 
  -2   8   5     3256.97     3160.46     53.80 o 
   0   8   5     2556.32     2548.20     60.49 o 
   2   8   5      175.63      158.85     51.12 o 
   4   8   5      917.04      900.12     24.95 o 
   6   8   5      264.32      199.15     26.59 o 
   8   8   5     1106.64     1009.72     49.57 o 
  10   8   5       63.41       99.99     31.20 o 
  12   8   5     1978.92     2008.34    110.28 o 
  14   8   5      944.56      749.78    147.75 o 
 -13   9   5       19.42       44.06     21.15 o 
 -11   9   5      572.67      529.28     72.67 o 
  -9   9   5     1089.38     1071.08     65.37 o 
  -7   9   5     3226.81     3231.99     86.33 o 
  -5   9   5     3171.89     3462.48     76.55 o 
  -3   9   5      302.26      314.78     24.33 o 
  -1   9   5     4009.39     4097.68     60.51 o 
   1   9   5     2451.19     2643.83     76.73 o 
   3   9   5     1110.02      969.75     87.54 o 
   5   9   5     1294.22     1190.55     33.76 o 
   7   9   5     9455.34     9893.74    157.94 o 
   9   9   5      734.39      722.55     83.30 o 
  11   9   5      823.61      785.87    102.85 o 
  13   9   5     1139.13      756.67    177.50 o 
 -12  10   5        6.14       -1.89     31.61 o 
 -10  10   5      900.50      722.92    115.82 o 
  -8  10   5      100.20      119.52     27.18 o 
  -6  10   5     3369.68     3341.21     64.74 o 
  -4  10   5     1502.55     1461.92     48.06 o 
  -2  10   5      282.20      175.93     18.78 o 
   0  10   5     2146.06     2263.53     54.35 o 
   2  10   5       37.38       46.28     25.47 o 
   4  10   5     7731.39     7968.14    174.72 o 
   6  10   5      780.53      785.48     58.43 o 
   8  10   5      337.96      239.26     50.06 o 
  10  10   5      266.57      238.90     42.55 o 
  12  10   5        6.54       18.18     33.84 o 
 -13  11   5      853.97      808.61    155.77 o 
 -11  11   5      416.24      322.71     57.07 o 
  -9  11   5       19.74       37.23     20.31 o 
  -7  11   5     5570.06     5124.54    103.87 o 
  -5  11   5      651.19      618.26     64.53 o 
  -3  11   5      156.20      112.44     21.17 o 
  -1  11   5       19.67       32.45     18.25 o 
   1  11   5     1636.59     1649.17     53.75 o 
   3  11   5      147.42       87.77     22.60 o 
   5  11   5        0.77       23.24     24.94 o 
   7  11   5     1000.39     1052.89    137.56 o 
   9  11   5      445.83      348.50     63.47 o 
  11  11   5       76.57       43.85     25.14 o 
  13  11   5      478.27      701.61    129.54 o 
 -12  12   5       11.62       25.16     25.45 o 
 -10  12   5      317.48      265.36     51.50 o 
  -8  12   5     1071.32      919.46    118.24 o 
  -6  12   5     3354.43     3387.53    101.39 o 
  -4  12   5       87.68       90.10     23.65 o 
  -2  12   5      411.39      323.42     36.52 o 
   0  12   5     6122.99     6498.03    132.51 o 
   2  12   5     2714.06     3000.15     89.59 o 
   4  12   5     1026.85     1157.74     86.42 o 
   6  12   5     3876.13     4144.68    171.88 o 
   8  12   5     2836.83     2985.89    206.36 o 
  10  12   5     1834.53     2075.76    136.13 o 
  12  12   5     1970.04     2161.89    135.05 o 
 -11  13   5      197.32      167.11     45.75 o 
  -9  13   5      133.42      149.45     31.56 o 
  -7  13   5       10.65       67.27     26.37 o 
  -5  13   5      867.04      895.13     48.56 o 
  -3  13   5     1776.42     1667.97     54.34 o 
  -1  13   5     3362.27     3855.16     94.97 o 
   1  13   5     4213.01     4058.43    143.30 o 
   3  13   5     7644.45     8325.20    149.12 o 
   5  13   5     1531.87     1565.87     88.62 o 
   7  13   5      952.80      862.90    103.67 o 
   9  13   5     1512.35     1698.11     93.47 o 
  11  13   5        7.54       50.68     43.17 o 
 -10  14   5       26.16       32.93     29.52 o 
  -8  14   5      323.34      225.17     48.12 o 
  -6  14   5      965.09      878.38    123.22 o 
  -4  14   5      433.35      392.95     67.44 o 
  -2  14   5       17.35       38.53     27.44 o 
   0  14   5     1242.35     1224.31    105.09 o 
   2  14   5     2528.75     2906.21    109.74 o 
   4  14   5     1235.55     1343.59     72.96 o 
   6  14   5     1745.93     1860.36    122.70 o 
   8  14   5      284.24      247.53     51.50 o 
  10  14   5      489.28      365.62     86.39 o 
  -9  15   5      122.56      128.70     43.52 o 
  -7  15   5      224.76      195.08     41.46 o 
  -5  15   5      389.21      361.85     81.08 o 
  -3  15   5     1876.40     1703.16    117.38 o 
  -1  15   5      129.00      156.96     35.05 o 
   1  15   5       69.98       15.03     40.61 o 
   3  15   5      137.09      192.18     37.18 o 
   5  15   5        0.17      -40.87     50.81 o 
   7  15   5     1305.80     1024.07    170.11 o 
   9  15   5       32.66       35.12     52.20 o 
  -8  16   5      104.51      162.69     52.29 o 
  -6  16   5      508.72      442.09     86.88 o 
  -4  16   5       33.75       76.90     22.48 o 
  -2  16   5     1392.26     1186.71    171.96 o 
   0  16   5      540.55      504.15     70.13 o 
   2  16   5      256.72      300.73     45.99 o 
   4  16   5     1420.74     1520.62    128.94 o 
   6  16   5      227.94      243.78     49.12 o 
   8  16   5       51.79       35.39     38.47 o 
  -7  17   5        5.20       29.84     31.34 o 
  -5  17   5       28.42       47.69     34.54 o 
  -3  17   5      495.98      445.08     72.85 o 
  -1  17   5     1019.29     1224.28    124.51 o 
   1  17   5      932.73      903.13    109.79 o 
   3  17   5      985.97      776.62    169.62 o 
   5  17   5      385.07      322.44     67.39 o 
   7  17   5      793.36      574.62    162.02 o 
  -4  18   5      449.40      340.26     89.37 o 
  -2  18   5     1286.83     1195.53    112.26 o 
   0  18   5      538.69      444.94     81.90 o 
   2  18   5      324.48      230.04     49.16 o 
   4  18   5      571.37      418.27     85.03 o 
  -1  19   5      787.42      533.50    124.83 o 
   1  19   5       90.23      181.26     47.28 o 
 -14   0   6       77.92      106.05     43.70 o 
 -12   0   6      749.22      643.25    195.30 o 
 -10   0   6     2020.85     1593.62     86.92 o 
  -8   0   6      683.24      602.69     52.24 o 
  -6   0   6    19261.95    19022.36    479.43 o 
  -4   0   6    19384.41    19257.22    360.25 o 
  -2   0   6     2054.43     1598.63     35.21 o 
   0   0   6     9473.26     8658.32    150.64 o 
   2   0   6    22541.05    22191.36    368.81 o 
   4   0   6    14505.02    14204.01    334.33 o 
   6   0   6     1551.31     1447.58     79.23 o 
   8   0   6     2582.23     2860.34     82.71 o 
  10   0   6       25.79        8.63     20.31 o 
  12   0   6     3107.98     3052.38    133.30 o 
  14   0   6       25.78       62.32     43.81 o 
 -15   1   6       16.39       84.26     42.08 o 
 -13   1   6     1015.76     1015.74    159.39 o 
 -11   1   6     1963.43     1860.65    115.47 o 
  -9   1   6       36.37       22.12     25.10 o 
  -7   1   6     2899.17     2790.38     74.02 o 
  -5   1   6     6429.18     6494.27     86.61 o 
  -3   1   6     4570.06     4391.10     64.21 o 
  -1   1   6    13631.57    13464.36    125.13 o 
   1   1   6     8778.38     8645.92     95.49 o 
   3   1   6     4888.23     4621.65     77.15 o 
   5   1   6     5304.06     5337.23     84.00 o 
   7   1   6      204.36      159.90     21.19 o 
   9   1   6       32.63       12.08     16.16 o 
  11   1   6      246.22      197.37     29.76 o 
  13   1   6       14.12       56.69     23.51 o 
  15   1   6      499.47      426.32     93.98 o 
 -14   2   6     1904.14     1938.91     98.37 o 
 -12   2   6     1787.95     1753.85    116.04 o 
 -10   2   6      776.86      628.72     35.59 o 
  -8   2   6      463.38      499.99     46.45 o 
  -6   2   6     2605.41     2536.19    105.46 o 
  -4   2   6        5.03       22.21      9.81 o 
  -2   2   6     7393.62     8525.18     88.96 o 
   0   2   6       67.75       54.50     11.11 o 
   2   2   6       92.39       69.40      9.95 o 
   4   2   6      230.16      247.18     30.62 o 
   6   2   6      142.78      120.84     19.41 o 
   8   2   6      188.25      170.28     17.78 o 
  10   2   6     1175.28     1141.10     60.74 o 
  12   2   6     2135.75     2376.50    103.75 o 
  14   2   6      258.74      191.70     49.42 o 
 -15   3   6       35.70       69.21     40.01 o 
 -13   3   6      547.27      538.44     81.02 o 
 -11   3   6     1367.38     1299.71    202.59 o 
  -9   3   6     1071.15     1242.08     72.69 o 
  -7   3   6     1851.36     1812.44     67.01 o 
  -5   3   6     1026.99      962.90     24.21 o 
  -3   3   6    13284.24    14074.69    174.09 o 
  -1   3   6     2184.47     1892.10     46.60 o 
   1   3   6     4131.08     3822.60     50.74 o 
   3   3   6     6089.70     6193.62     86.99 o 
   5   3   6      130.85      135.07     16.00 o 
   7   3   6     1114.95     1063.89     45.78 o 
   9   3   6      348.19      299.28     34.95 o 
  11   3   6      385.22      306.51     38.15 o 
  13   3   6       19.59       36.87     38.67 o 
  15   3   6       59.55       78.01     42.61 o 
 -14   4   6       71.98       54.45     36.38 o 
 -12   4   6      302.28      271.50     45.35 o 
 -10   4   6     2117.59     2142.30     63.93 o 
  -8   4   6        9.72       45.39     27.77 o 
  -6   4   6    10381.97    10275.24    153.93 o 
  -4   4   6     1250.39     1104.61     19.34 o 
  -2   4   6    16099.73    17133.26    208.49 o 
   0   4   6     1028.46      791.73     14.24 o 
   2   4   6     3421.61     3355.44     48.88 o 
   4   4   6      301.62      202.10     23.37 o 
   6   4   6     7389.86     7610.13    109.65 o 
   8   4   6      514.95      509.00     50.99 o 
  10   4   6        3.20       65.27     19.67 o 
  12   4   6        5.53       25.16     26.84 o 
  14   4   6      717.82      603.25     96.05 o 
 -15   5   6     3912.33     4499.00    220.85 o 
 -13   5   6     2028.59     2004.14    154.36 o 
 -11   5   6     7021.37     6816.01    153.71 o 
  -9   5   6     1516.69     1791.27     74.39 o 
  -7   5   6      629.38      591.28     67.71 o 
  -5   5   6      423.90      402.58     25.70 o 
  -3   5   6     3028.20     2981.37     46.44 o 
  -1   5   6      516.51      445.45     31.65 o 
   1   5   6      272.80      307.14     34.38 o 
   3   5   6     1178.67     1221.45     74.87 o 
   5   5   6      427.27      278.82     43.62 o 
   7   5   6     7866.35     8625.65    207.38 o 
   9   5   6     1553.00     1579.44     95.46 o 
  11   5   6     1278.38     1287.75     68.95 o 
  13   5   6     1574.97     1912.09    135.15 o 
 -14   6   6     2089.03     2091.36    101.03 o 
 -12   6   6     3738.35     3991.45    161.30 o 
 -10   6   6     2328.33     2453.24    102.32 o 
  -8   6   6     1532.57     1602.92     55.20 o 
  -6   6   6    10238.82    10391.17    175.74 o 
  -4   6   6       50.40       41.82     12.62 o 
  -2   6   6        4.54       26.84      9.39 o 
   0   6   6      143.54      155.81     31.51 o 
   2   6   6      357.19      393.16     38.91 o 
   4   6   6      194.62      237.67     25.82 o 
   6   6   6     5111.42     5372.67    102.58 o 
   8   6   6       91.60       98.17     20.85 o 
  10   6   6     1667.46     2035.44     81.56 o 
  12   6   6     1082.97     1195.52     74.05 o 
  14   6   6     2043.82     2308.61    112.02 o 
 -13   7   6      350.20      251.76     69.11 o 
 -11   7   6     1321.33     1362.85     86.76 o 
  -9   7   6     1714.69     1679.43     64.38 o 
  -7   7   6      226.88      226.38     45.85 o 
  -5   7   6      653.80      616.74     25.13 o 
  -3   7   6       13.52       19.70     11.11 o 
  -1   7   6     1112.05     1186.48     64.51 o 
   1   7   6      425.29      466.89     47.36 o 
   3   7   6     1386.21     1577.38     48.24 o 
   5   7   6        2.68        3.18     16.53 o 
   7   7   6     6690.67     7415.40    140.24 o 
   9   7   6      786.79      848.00     64.01 o 
  11   7   6       24.77       55.82     32.63 o 
  13   7   6        6.88       40.00     30.91 o 
 -14   8   6     1582.59     1482.79    153.46 o 
 -12   8   6      808.14      439.61    113.61 o 
 -10   8   6      229.45      227.48     37.71 o 
  -8   8   6       81.22       59.84     22.88 o 
  -6   8   6     2929.69     2816.65     70.47 o 
  -4   8   6       37.96       56.84     13.86 o 
  -2   8   6     1748.94     1765.36     40.12 o 
   0   8   6     1237.26     1289.77     95.61 o 
   2   8   6     1550.55     1621.40     71.47 o 
   4   8   6      830.31     1029.37     42.57 o 
   6   8   6      315.20      326.17     45.00 o 
   8   8   6        2.86       27.03     19.56 o 
  10   8   6        1.50       16.79     34.40 o 
  12   8   6      579.77      477.63     83.75 o 
 -13   9   6     1299.02     1371.40    136.84 o 
 -11   9   6     1772.74     2001.33     89.48 o 
  -9   9   6     1810.24     1743.05     90.25 o 
  -7   9   6     1041.66     1017.79     95.33 o 
  -5   9   6     1913.50     1932.41     50.60 o 
  -3   9   6      580.60      723.67     53.13 o 
  -1   9   6      263.49      245.21     47.32 o 
   1   9   6     1290.61     1170.10     79.70 o 
   3   9   6     2085.53     1986.79     59.71 o 
   5   9   6      359.05      396.59     38.45 o 
   7   9   6      307.28      283.95     42.02 o 
   9   9   6      682.98      855.29    121.62 o 
  11   9   6     3996.95     4347.34    193.76 o 
  13   9   6      626.74      489.78     95.73 o 
 -12  10   6      386.63      230.90     58.82 o 
 -10  10   6     2516.95     2465.56     95.79 o 
  -8  10   6      804.44      857.52    102.53 o 
  -6  10   6      434.74      418.49     55.61 o 
  -4  10   6     2274.64     2431.36     70.09 o 
  -2  10   6     1545.85     1621.73     46.42 o 
   0  10   6       36.71       54.97     28.96 o 
   2  10   6     4164.36     4156.89    119.88 o 
   4  10   6     4862.04     4994.26     97.61 o 
   6  10   6     4971.80     5589.84    166.39 o 
   8  10   6     1754.47     1955.09    134.44 o 
  10  10   6      206.80      290.62     49.13 o 
  12  10   6      591.99      524.06     91.90 o 
 -11  11   6      262.66      233.02     40.32 o 
  -9  11   6     1443.00     1284.66    133.37 o 
  -7  11   6     1145.08      956.09    103.07 o 
  -5  11   6     2245.82     2259.83     80.51 o 
  -3  11   6    10406.16    11013.53    199.24 o 
  -1  11   6     2225.22     2089.38     65.01 o 
   1  11   6     7457.49     7988.84    148.01 o 
   3  11   6     4581.37     4576.25    107.09 o 
   5  11   6      276.25      372.83     62.70 o 
   7  11   6      186.39      176.81     42.98 o 
   9  11   6     1756.13     1780.45    183.29 o 
  11  11   6      246.95      122.98     43.70 o 
 -12  12   6      342.65      253.32     69.73 o 
 -10  12   6       15.09       13.74     37.20 o 
  -8  12   6        5.49       35.86     30.18 o 
  -6  12   6     1831.26     1941.65    135.34 o 
  -4  12   6       42.62       48.25     15.78 o 
  -2  12   6     3703.49     3815.64    109.38 o 
   0  12   6     1183.16     1188.66     74.91 o 
   2  12   6     4155.10     4063.77    104.55 o 
   4  12   6      138.51      118.25     34.50 o 
   6  12   6     1417.30     1369.34    185.80 o 
   8  12   6        7.35       15.92     47.46 o 
  10  12   6      223.34      160.27     44.05 o 
 -11  13   6      130.99       79.99     39.69 o 
  -9  13   6       34.55       87.89     38.29 o 
  -7  13   6       29.64       84.70     27.28 o 
  -5  13   6       31.13       36.94     30.78 o 
  -3  13   6      268.94      255.83     42.79 o 
  -1  13   6       42.70       83.43     24.84 o 
   1  13   6        3.42       58.43     23.60 o 
   3  13   6      182.37      166.28     32.70 o 
   5  13   6     1692.60     1285.88    201.54 o 
   7  13   6       28.27       84.26     41.51 o 
   9  13   6      239.16      178.96     52.77 o 
  11  13   6       28.53       77.12     43.81 o 
 -10  14   6       20.56       -5.51     31.93 o 
  -8  14   6       29.19       83.95     38.61 o 
  -6  14   6     1287.71     1037.57    189.18 o 
  -4  14   6      977.49     1134.80     68.98 o 
  -2  14   6     3331.45     3408.33     95.73 o 
   0  14   6     1207.08     1256.94     68.60 o 
   2  14   6     1578.20     1880.82    157.49 o 
   4  14   6     2556.41     2942.62    174.50 o 
   6  14   6     1194.13     1288.97    217.20 o 
   8  14   6        3.78       21.64     36.15 o 
  10  14   6        1.90      -10.45     50.67 o 
  -9  15   6      270.54      232.88     53.84 o 
  -7  15   6      705.65      561.90    102.34 o 
  -5  15   6     1831.69     2066.00    107.70 o 
  -3  15   6     1892.34     2015.65    109.26 o 
  -1  15   6     3862.02     4659.92    226.47 o 
   1  15   6     1549.69     1869.50    130.90 o 
   3  15   6     1058.66     1011.65    190.78 o 
   5  15   6      774.10      708.42    109.10 o 
   7  15   6       73.97       84.85     36.56 o 
   9  15   6      171.44      103.69     29.32 o 
  -8  16   6      789.58      785.52    128.81 o 
  -6  16   6      307.92      158.48     62.24 o 
  -4  16   6       96.22       71.56     34.34 o 
  -2  16   6      323.23      398.27     65.05 o 
   0  16   6      776.89      590.04     92.90 o 
   2  16   6       37.49       41.36     51.85 o 
   4  16   6     1112.19      897.04    175.23 o 
   6  16   6      617.09      394.54     90.76 o 
  -5  17   6        2.19      -14.86     39.73 o 
  -3  17   6       53.25       23.65     35.89 o 
  -1  17   6        6.67       55.56     25.24 o 
   1  17   6       81.54       24.99     40.54 o 
   3  17   6       56.40       73.71     32.56 o 
   5  17   6      512.86      330.23     98.85 o 
  -2  18   6      302.17      149.83     34.44 o 
   0  18   6      265.38      132.24     53.00 o 
   2  18   6        5.98       45.63     36.05 o 
 -15   1   7        3.44       57.23     45.20 o 
 -13   1   7       11.21       70.55     34.67 o 
 -11   1   7     1443.81     1626.86    106.44 o 
  -9   1   7     1967.96     1813.87    124.83 o 
  -7   1   7     9314.71     9938.34    169.62 o 
  -5   1   7     2114.73     2147.57     40.15 o 
  -3   1   7    12707.52    12550.66    165.23 o 
  -1   1   7     7253.68     7298.51     91.24 o 
   1   1   7     2614.30     2598.88     71.62 o 
   3   1   7        3.62        5.46      5.94 o 
   5   1   7      143.07      141.23     22.35 o 
   7   1   7      884.54      964.67     78.04 o 
   9   1   7        6.45       65.42     28.30 o 
  11   1   7      275.07      225.95     29.43 o 
  13   1   7        2.22       21.91     30.74 o 
 -14   2   7      228.02      199.31     46.54 o 
 -12   2   7      754.54      751.59    115.13 o 
 -10   2   7     2829.94     2815.22    144.43 o 
  -8   2   7     8357.29     8535.41    225.11 o 
  -6   2   7     6980.74     6957.84    104.93 o 
  -4   2   7     9310.76     9169.31    125.04 o 
  -2   2   7     3167.26     2841.33     68.21 o 
   0   2   7    10940.46    11294.74    134.28 o 
   2   2   7      634.22      457.56     27.21 o 
   4   2   7     1506.06     1537.29     38.69 o 
   6   2   7     1950.55     1951.22     51.87 o 
   8   2   7      243.68      300.25     34.72 o 
  10   2   7      433.48      480.44     59.01 o 
  12   2   7       27.05       21.83     36.90 o 
  14   2   7      180.42      169.04     53.22 o 
 -15   3   7       32.07       77.76     50.37 o 
 -13   3   7      559.14      539.47     89.31 o 
 -11   3   7      534.57      742.59    102.99 o 
  -9   3   7     4941.06     4786.80    120.09 o 
  -7   3   7       67.57       86.87     26.21 o 
  -5   3   7     3718.11     3796.14     54.12 o 
  -3   3   7     4290.99     4274.14     82.53 o 
  -1   3   7     7126.56     7278.56     94.34 o 
   1   3   7     1508.33     1477.85     48.49 o 
   3   3   7     2761.62     2928.65     86.41 o 
   5   3   7      810.14      794.84     42.63 o 
   7   3   7       20.11       40.71     21.54 o 
   9   3   7     1175.59     1366.56     69.31 o 
  11   3   7     3609.63     3645.33    132.61 o 
  13   3   7      410.66      355.43     78.41 o 
 -14   4   7      352.59      312.21     59.75 o 
 -12   4   7      785.11      836.91    127.55 o 
 -10   4   7      203.35      270.02     43.41 o 
  -8   4   7       35.24       63.29     24.05 o 
  -6   4   7      322.37      279.78     40.62 o 
  -4   4   7      555.61      537.61     24.58 o 
  -2   4   7     1518.98     1487.28     30.26 o 
   0   4   7       46.29       77.03     14.78 o 
   2   4   7     1919.75     1927.24     42.66 o 
   4   4   7     3298.58     3530.89     62.40 o 
   6   4   7     5305.97     5436.64    125.18 o 
   8   4   7     5420.74     5649.79    134.82 o 
  10   4   7     1341.18     1515.22     85.76 o 
  12   4   7      652.31      652.54     91.58 o 
  14   4   7       53.79      100.75     52.08 o 
 -13   5   7       28.71       52.15     28.15 o 
 -11   5   7        0.46       34.59     32.47 o 
  -9   5   7      394.25      367.52     44.53 o 
  -7   5   7     2752.60     2762.20     69.90 o 
  -5   5   7      574.54      637.69     36.44 o 
  -3   5   7       84.46       82.04     12.24 o 
  -1   5   7      790.06      785.11     16.71 o 
   1   5   7        2.82        1.58      9.54 o 
   3   5   7      325.79      378.43     60.35 o 
   5   5   7     1973.94     2053.40     68.73 o 
   7   5   7      446.09      428.96     53.51 o 
   9   5   7        7.05       45.82     23.69 o 
  11   5   7     1732.19     1576.31     72.93 o 
  13   5   7      235.53      239.69     64.76 o 
 -14   6   7      284.68      337.79     58.82 o 
 -12   6   7       74.05      122.91     29.74 o 
 -10   6   7      225.94      142.54     40.54 o 
  -8   6   7      191.74      227.07     35.09 o 
  -6   6   7       12.60       29.29     18.48 o 
  -4   6   7     3258.60     3400.65     59.31 o 
  -2   6   7       38.42       20.05     10.83 o 
   0   6   7     1552.09     1556.50     54.38 o 
   2   6   7      569.84      590.34     42.70 o 
   4   6   7      129.90      189.48     41.03 o 
   6   6   7        4.51       30.46     18.35 o 
   8   6   7     2457.28     2462.46     79.17 o 
  10   6   7       22.44       64.78     36.08 o 
  12   6   7      215.87      239.30     57.14 o 
  14   6   7      693.23      670.32    209.51 o 
 -13   7   7     1102.15      734.69    154.25 o 
 -11   7   7      322.06      310.52     60.98 o 
  -9   7   7     2450.48     2317.24     89.20 o 
  -7   7   7       21.94       80.60     24.75 o 
  -5   7   7     6926.11     6725.08    148.44 o 
  -3   7   7      237.62      252.76     28.61 o 
  -1   7   7      151.92      152.02     25.90 o 
   1   7   7     3520.51     3871.17     76.91 o 
   3   7   7      444.06      466.02     48.14 o 
   5   7   7     3974.41     4423.25    144.99 o 
   7   7   7     1964.73     2131.41    144.17 o 
   9   7   7    15672.44    17232.44    417.92 o 
  11   7   7        7.68       70.09     24.42 o 
  13   7   7      915.51      753.06    176.07 o 
 -12   8   7     1346.67     1514.39    126.08 o 
 -10   8   7      567.64      477.89     74.07 o 
  -8   8   7     1076.26      968.29     75.02 o 
  -6   8   7      202.63      261.74     34.24 o 
  -4   8   7     2372.72     2668.13     76.74 o 
  -2   8   7      753.59      707.42     27.15 o 
   0   8   7     2204.89     2165.55     80.12 o 
   2   8   7     2296.82     2408.71     65.19 o 
   4   8   7     1158.56      981.75    122.92 o 
   6   8   7     5038.69     5061.72    284.38 o 
   8   8   7     2610.92     2905.31    146.93 o 
  10   8   7      343.35      292.60     60.66 o 
  12   8   7      258.39      194.04     51.88 o 
 -13   9   7     1098.34      785.33    178.74 o 
 -11   9   7      480.97      389.83     73.05 o 
  -9   9   7     2161.58     2244.77    104.36 o 
  -7   9   7     3523.67     3593.79     77.46 o 
  -5   9   7      694.85      550.15     31.64 o 
  -3   9   7     5951.47     6032.53     99.46 o 
  -1   9   7     3118.13     3279.93     97.00 o 
   1   9   7     1114.49     1232.76     58.46 o 
   3   9   7      615.97      705.72     50.07 o 
   5   9   7     1996.39     2196.28     98.84 o 
   7   9   7      153.74      240.27     43.91 o 
   9   9   7     2358.30     2720.86    163.84 o 
  11   9   7        2.08       54.45     33.52 o 
 -12  10   7       11.72       73.84     35.09 o 
 -10  10   7      674.69      588.20     92.42 o 
  -8  10   7     2824.45     2867.67    103.97 o 
  -6  10   7      398.29      489.56     57.88 o 
  -4  10   7     6533.25     6497.11    126.70 o 
  -2  10   7      462.90      454.70     50.53 o 
   0  10   7     2331.79     2150.33     67.64 o 
   2  10   7      484.19      542.70     41.09 o 
   4  10   7       81.46       93.64     41.25 o 
   6  10   7      184.06      153.90     33.39 o 
   8  10   7      372.40      266.44     67.26 o 
  10  10   7      891.93      708.01    131.81 o 
  12  10   7      213.81      196.16     58.35 o 
 -11  11   7       72.60       45.16     36.03 o 
  -9  11   7      366.84      452.82     78.15 o 
  -7  11   7       44.57       71.65     19.98 o 
  -5  11   7      397.53      379.35     76.22 o 
  -3  11   7     1500.51     1444.91     69.02 o 
  -1  11   7      766.83      625.41     82.41 o 
   1  11   7     1519.28     1423.07     70.27 o 
   3  11   7      143.97      184.97     49.88 o 
   5  11   7      781.65      721.44    102.96 o 
   7  11   7     1451.79     1746.75    216.89 o 
   9  11   7       37.68       30.03     48.89 o 
  11  11   7      234.03      218.24     59.56 o 
 -10  12   7        6.39       77.21     32.71 o 
  -8  12   7      855.61      648.29    104.56 o 
  -6  12   7     4039.78     4075.98    150.27 o 
  -4  12   7     3147.56     3396.70     90.31 o 
  -2  12   7      964.37      862.73    123.03 o 
   0  12   7     1896.50     2116.81     65.56 o 
   2  12   7      869.68      765.23    132.55 o 
   4  12   7     1548.77     1636.12    139.25 o 
   6  12   7      220.96      278.74     63.85 o 
   8  12   7      147.46       80.98     39.29 o 
  10  12   7       92.22      117.77     61.79 o 
  -9  13   7     3354.49     4006.56    177.76 o 
  -7  13   7     3266.88     3322.57    244.83 o 
  -5  13   7     4779.28     4883.97    170.37 o 
  -3  13   7     1649.81     1839.00     97.41 o 
  -1  13   7     3467.41     3376.31     95.17 o 
   1  13   7     2539.35     2414.72    108.66 o 
   3  13   7     1331.47     1273.19    185.81 o 
   5  13   7      135.28      120.53     36.81 o 
   7  13   7      311.74      281.12     51.82 o 
   9  13   7       70.65       10.69     47.34 o 
  -8  14   7        8.52      -17.87     40.96 o 
  -6  14   7     2048.76     2055.95     89.12 o 
  -4  14   7     4537.02     4888.18    153.88 o 
  -2  14   7       19.18      101.05     21.40 o 
   0  14   7       48.31       65.53     25.59 o 
   2  14   7      690.70      607.97    113.88 o 
   4  14   7      528.78      471.37     87.92 o 
   6  14   7        2.67       85.72     34.48 o 
   8  14   7       12.99       52.13     43.22 o 
  -7  15   7       56.80       60.24     32.44 o 
  -5  15   7       39.21       95.62     39.88 o 
  -3  15   7       48.60       55.29     26.51 o 
  -1  15   7      373.97      285.35     51.44 o 
   1  15   7      208.24      299.02     51.52 o 
   3  15   7       42.45      126.72     27.92 o 
   5  15   7       87.28       68.90     50.30 o 
   7  15   7        4.97       95.53     28.48 o 
  -6  16   7      564.72      310.67     77.79 o 
  -4  16   7     1203.90     1221.00    180.79 o 
  -2  16   7      259.34      227.85     52.15 o 
   0  16   7     2631.80     2475.22    247.21 o 
   2  16   7        0.51       15.71     51.46 o 
   4  16   7      690.01      630.56    114.23 o 
   6  16   7       13.81       63.74     36.07 o 
  -3  17   7      833.42      601.90    130.23 o 
  -1  17   7       87.18       87.54     44.52 o 
   1  17   7      605.35      368.95     94.60 o 
   3  17   7       25.25       42.87     31.97 o 
 -14   0   8     2332.81     2387.62    175.34 o 
 -12   0   8     6448.31     7172.67    487.46 o 
 -10   0   8     5362.46     4944.39    481.12 o 
  -8   0   8       41.89      213.65     78.01 o 
  -6   0   8    16738.87    17441.38    155.95 o 
  -4   0   8     9510.70     9794.67    186.79 o 
  -2   0   8      337.79      357.06     44.99 o 
   0   0   8      341.36      483.01     22.89 o 
   2   0   8     2297.22     2377.93     48.15 o 
   4   0   8      239.03      202.07     28.92 o 
   6   0   8     1637.54     1819.65     87.04 o 
   8   0   8       52.97      107.80     53.64 o 
  10   0   8      121.99      104.93     44.46 o 
  12   0   8     2637.69     3122.76    267.74 o 
  14   0   8     1985.13     2238.48    280.03 o 
 -13   1   8     1580.08     1754.92    179.73 o 
 -11   1   8     2169.48     2640.92    104.60 o 
  -9   1   8     1699.69     1771.52    130.75 o 
  -7   1   8     5494.32     5178.09     97.03 o 
  -5   1   8    10227.86    10579.11    166.86 o 
  -3   1   8      583.70      638.58     68.49 o 
  -1   1   8       63.88       94.40     13.16 o 
   1   1   8     4426.07     4510.51     58.39 o 
   3   1   8     1588.69     1662.25     38.80 o 
   5   1   8        4.09        0.27     24.95 o 
   7   1   8      221.98      233.39     33.96 o 
   9   1   8      161.72      213.58     39.03 o 
  11   1   8      552.65      523.74     79.94 o 
  13   1   8     1396.66     1523.33    144.92 o 
 -14   2   8      283.35      284.89     53.22 o 
 -12   2   8        1.02       75.98     48.03 o 
 -10   2   8       86.73       89.15     30.97 o 
  -8   2   8     3801.55     3425.31    142.39 o 
  -6   2   8      605.72      593.13     47.69 o 
  -4   2   8       10.21       42.58     18.91 o 
  -2   2   8      272.25      259.78     37.76 o 
   0   2   8      327.19      327.22     29.77 o 
   2   2   8     1088.99     1059.24     30.95 o 
   4   2   8     2175.36     2191.36     48.18 o 
   6   2   8     3509.11     3978.14    116.12 o 
   8   2   8        6.38        8.37     24.69 o 
  10   2   8      407.40      355.24     44.48 o 
  12   2   8      222.57      237.61     66.30 o 
  14   2   8      515.06      369.60     77.33 o 
 -13   3   8     1710.03     1828.35    151.82 o 
 -11   3   8     1090.55     1138.06    168.93 o 
  -9   3   8     4907.44     4821.91    157.72 o 
  -7   3   8      387.26      401.01     57.45 o 
  -5   3   8     1791.85     1900.32     50.33 o 
  -3   3   8      763.23      699.64     25.82 o 
  -1   3   8     1588.62     1681.19     45.88 o 
   1   3   8     3702.12     4002.81     53.81 o 
   3   3   8      507.07      403.85     22.29 o 
   5   3   8      546.42      502.01     54.87 o 
   7   3   8      274.26      222.79     31.27 o 
   9   3   8       25.04      111.82     32.90 o 
  11   3   8      269.07      276.15     54.30 o 
  13   3   8       53.45       83.44     37.69 o 
 -14   4   8      872.89      652.87    173.65 o 
 -12   4   8      168.72      137.55     51.45 o 
 -10   4   8     1243.25     1133.29    177.88 o 
  -8   4   8     3179.79     3172.20     75.23 o 
  -6   4   8     2596.00     2688.10     62.65 o 
  -4   4   8     4287.76     4318.67     75.56 o 
  -2   4   8     2144.24     2274.95     46.93 o 
   0   4   8      232.80      203.99     21.36 o 
   2   4   8     1885.87     2006.65     45.52 o 
   4   4   8      301.44      296.37     36.70 o 
   6   4   8       12.26       16.22     43.28 o 
   8   4   8     1546.80     1548.12     59.04 o 
  10   4   8        3.17      -39.88     51.35 o 
  12   4   8      236.28      195.62     66.14 o 
 -13   5   8     1059.36      922.92    193.13 o 
 -11   5   8       77.36      158.45     42.02 o 
  -9   5   8       59.73       88.89     25.78 o 
  -7   5   8     2256.29     2186.64     67.71 o 
  -5   5   8       46.22       45.07     10.96 o 
  -3   5   8       34.94       41.41     11.01 o 
  -1   5   8     8957.79     9561.62    141.41 o 
   1   5   8     1859.75     1736.88     43.13 o 
   3   5   8     6465.00     6776.29    157.08 o 
   5   5   8     4462.48     4712.48     91.45 o 
   7   5   8     2330.68     2488.75    213.03 o 
   9   5   8     1854.73     1948.42    106.34 o 
  11   5   8     4576.40     4513.53    194.31 o 
  13   5   8       33.20       49.17     32.14 o 
 -12   6   8      731.83      997.45    140.72 o 
 -10   6   8       22.25       28.23     41.21 o 
  -8   6   8      229.62      179.98     27.47 o 
  -6   6   8       77.34       70.68     19.71 o 
  -4   6   8     4107.11     4170.71    103.25 o 
  -2   6   8     3459.12     3717.74     89.54 o 
   0   6   8     7635.37     8094.45    146.95 o 
   2   6   8     4471.10     4481.92    135.93 o 
   4   6   8     5237.55     5800.90    135.85 o 
   6   6   8     1726.16     1827.36    130.49 o 
   8   6   8     4126.19     4391.31    160.52 o 
  10   6   8      255.88      167.28     46.39 o 
  12   6   8       42.88       47.53     59.15 o 
 -13   7   8      764.14      587.93    118.66 o 
 -11   7   8      298.92      235.32     62.33 o 
  -9   7   8      477.08      439.00     88.91 o 
  -7   7   8       88.83       86.63     26.04 o 
  -5   7   8      327.38      275.04     37.37 o 
  -3   7   8     2075.11     1992.29     95.66 o 
  -1   7   8     2163.18     2136.84     70.40 o 
   1   7   8      829.13      903.74     37.18 o 
   3   7   8      829.76      857.69    111.74 o 
   5   7   8      192.34      148.91     39.30 o 
   7   7   8     2894.28     3199.87    122.87 o 
   9   7   8      218.28      185.16     48.85 o 
  11   7   8      472.50      405.52     77.67 o 
 -12   8   8      194.76      159.38     42.15 o 
 -10   8   8      857.32      822.09     93.26 o 
  -8   8   8       46.35        8.53     34.48 o 
  -6   8   8       26.21       26.32     25.70 o 
  -4   8   8      398.80      401.21     46.60 o 
  -2   8   8       59.75       67.40     17.18 o 
   0   8   8       60.78       35.72     25.96 o 
   2   8   8      290.90      306.80     39.28 o 
   4   8   8     5591.18     5523.15    210.09 o 
   6   8   8      405.33      411.42     68.29 o 
   8   8   8       49.06      109.37     38.87 o 
  10   8   8     2878.12     2702.19    111.64 o 
  12   8   8      126.22      124.14     67.04 o 
 -11   9   8      412.97      371.10    113.37 o 
  -9   9   8       49.04       55.13     26.51 o 
  -7   9   8       25.43       20.55     27.45 o 
  -5   9   8       27.15       38.61     16.44 o 
  -3   9   8     3394.62     3414.73     87.90 o 
  -1   9   8     4096.09     4350.71    100.11 o 
   1   9   8      865.52      812.68     63.09 o 
   3   9   8     8707.34     9207.65    413.91 o 
   5   9   8     2183.55     2246.21    105.61 o 
   7   9   8      314.57      296.41     48.58 o 
   9   9   8      322.21      230.68     46.17 o 
  11   9   8      951.23      639.33    160.65 o 
 -10  10   8      986.20     1076.58    115.73 o 
  -8  10   8      227.61      218.27     39.47 o 
  -6  10   8     2664.75     2904.50    103.39 o 
  -4  10   8     2052.12     2230.10     95.80 o 
  -2  10   8      401.70      315.53     51.29 o 
   0  10   8      130.67      110.58     31.22 o 
   2  10   8     2277.90     2412.12     84.44 o 
   4  10   8     2399.56     2442.41    171.24 o 
   6  10   8      339.99      467.40     75.97 o 
   8  10   8     1613.31     1506.69    123.87 o 
  10  10   8      338.67      237.50     62.17 o 
 -11  11   8     1894.09     2052.24    208.34 o 
  -9  11   8     3222.81     3538.95    146.10 o 
  -7  11   8     2602.85     2782.06    133.82 o 
  -5  11   8     1004.54      846.81    146.81 o 
  -3  11   8     1894.33     1979.26     99.02 o 
  -1  11   8     2959.97     2766.66    128.96 o 
   1  11   8       56.73       76.59     30.49 o 
   3  11   8      173.17      205.26     52.13 o 
   5  11   8       62.43       77.82     27.04 o 
   7  11   8      455.23      263.36     54.23 o 
   9  11   8       31.51       57.51     46.55 o 
 -10  12   8      667.36      624.58    143.45 o 
  -8  12   8     1628.21     1688.74    104.54 o 
  -6  12   8     1229.51     1289.33    131.91 o 
  -4  12   8       66.57      148.28     40.01 o 
  -2  12   8      662.69      640.03    105.62 o 
   0  12   8      559.58      511.98     91.10 o 
   2  12   8       69.86      137.80     35.98 o 
   4  12   8       53.83       70.28     48.45 o 
   6  12   8        1.67       34.40     31.01 o 
   8  12   8      390.87      404.10     78.60 o 
  10  12   8      156.01      161.79     32.82 o 
  -9  13   8      154.61      129.53     48.31 o 
  -7  13   8        0.05       67.14     35.95 o 
  -5  13   8      226.71      222.60     54.81 o 
  -3  13   8      274.84      225.58     37.91 o 
  -1  13   8      933.70      740.65     56.14 o 
   1  13   8      838.34      616.19    119.62 o 
   3  13   8       11.72       90.01     35.48 o 
   5  13   8       40.83       45.38     40.41 o 
   7  13   8       73.06       39.84     48.45 o 
   9  13   8      123.10       58.37     40.15 o 
  -8  14   8      636.86      632.21    128.61 o 
  -6  14   8     2019.31     2044.86    179.27 o 
  -4  14   8      906.66      800.49    169.20 o 
  -2  14   8      227.27      210.04     35.59 o 
   0  14   8      180.67      163.75     36.57 o 
   2  14   8      211.17      169.96     52.91 o 
   4  14   8      144.58      113.36     44.41 o 
   6  14   8       39.90       27.23     37.91 o 
   8  14   8      114.05      135.36     35.73 o 
  -7  15   8      541.11      388.95    107.62 o 
  -5  15   8      801.20      644.35    143.49 o 
  -3  15   8      625.43      530.81    118.88 o 
  -1  15   8     1349.03     1576.50    214.87 o 
   1  15   8       13.29        8.83     38.93 o 
   3  15   8      167.60      144.43     33.01 o 
   5  15   8      301.11      248.41     63.75 o 
  -4  16   8      423.42      191.87     64.17 o 
  -2  16   8      301.30      138.13     81.01 o 
   0  16   8        8.21       50.74     18.89 o 
   2  16   8      330.52      230.12     63.49 o 
   4  16   8      787.97      532.43     96.68 o 
  -1  17   8      877.97      475.28    153.64 o 
 -13   1   9      880.93      736.50    163.65 o 
 -11   1   9     2512.28     2760.94    118.19 o 
  -9   1   9      980.06      988.32    137.23 o 
  -7   1   9     1647.98     1637.78     72.71 o 
  -5   1   9     2214.03     2165.88     47.12 o 
  -3   1   9      736.88      756.60     61.30 o 
  -1   1   9      447.76      406.49     43.78 o 
   1   1   9       80.56       65.94     12.51 o 
   3   1   9      361.73      339.97     18.89 o 
   5   1   9      990.98     1090.74     44.28 o 
   7   1   9       57.33      135.39     36.76 o 
   9   1   9      548.50      505.97     86.11 o 
  11   1   9      526.28      445.29     81.69 o 
  13   1   9      250.41      221.14     48.14 o 
 -12   2   9     2280.53     2525.84    101.09 o 
 -10   2   9     4386.78     4397.16    155.59 o 
  -8   2   9     2043.13     2238.65     93.25 o 
  -6   2   9       16.87       30.51     17.67 o 
  -4   2   9     2628.44     2523.58     64.40 o 
  -2   2   9      436.56      443.77     43.28 o 
   0   2   9     1113.79     1112.58     46.56 o 
   2   2   9      236.26      254.14     21.10 o 
   4   2   9     1465.34     1463.68     42.83 o 
   6   2   9     1135.06     1283.55     48.87 o 
   8   2   9     2023.74     2220.39    149.82 o 
  10   2   9     2455.68     2818.83    120.28 o 
  12   2   9      408.42      391.81     92.90 o 
 -13   3   9      168.07      178.33     43.29 o 
 -11   3   9     1047.15     1054.60    103.83 o 
  -9   3   9     2375.57     2376.02     85.84 o 
  -7   3   9      815.09      804.36     94.47 o 
  -5   3   9      432.17      464.18     31.59 o 
  -3   3   9     2985.21     3116.42     79.90 o 
  -1   3   9     5769.42     5890.49    130.47 o 
   1   3   9     5029.50     5373.73    125.53 o 
   3   3   9     1900.54     1850.68     82.03 o 
   5   3   9     2339.18     2407.33     66.48 o 
   7   3   9     1295.07     1292.31     74.98 o 
   9   3   9       31.95       30.63     44.87 o 
  11   3   9      182.97      238.71     44.93 o 
  13   3   9      341.73      212.51     71.38 o 
 -12   4   9      186.44      167.56     36.06 o 
 -10   4   9       28.10       51.36     42.34 o 
  -8   4   9      431.28      433.92     55.84 o 
  -6   4   9      491.08      566.58     78.22 o 
  -4   4   9    12594.26    13343.30    153.23 o 
  -2   4   9     2122.94     2130.31     56.05 o 
   0   4   9      731.63      641.02     44.50 o 
   2   4   9     3140.28     3273.19     87.79 o 
   4   4   9     1369.81     1227.37     64.80 o 
   6   4   9     1849.25     1949.56     92.20 o 
   8   4   9      220.03      211.03     70.16 o 
  10   4   9      141.38       79.30     47.89 o 
  12   4   9      473.57      468.24     83.77 o 
 -13   5   9      987.42      936.49    203.92 o 
 -11   5   9      728.56      563.58     94.14 o 
  -9   5   9       10.30       35.31     27.53 o 
  -7   5   9        0.67       44.07     28.76 o 
  -5   5   9        9.20       11.31     22.95 o 
  -3   5   9     2875.61     2827.54     62.89 o 
  -1   5   9     1487.79     1748.10    119.63 o 
   1   5   9     2245.31     2306.48     66.91 o 
   3   5   9     1016.16      924.83     97.12 o 
   5   5   9      340.61      346.76     50.36 o 
   7   5   9      678.51      740.81     44.84 o 
   9   5   9      127.07      129.35     57.09 o 
  11   5   9     1018.62      659.99    116.39 o 
 -12   6   9       69.77       92.24     27.56 o 
 -10   6   9       94.02       45.64     28.72 o 
  -8   6   9      169.54      156.58     28.70 o 
  -6   6   9      504.30      546.16     52.81 o 
  -4   6   9       34.48       14.42     17.35 o 
  -2   6   9     5009.63     5287.94    124.64 o 
   0   6   9     3425.61     3690.87     93.79 o 
   2   6   9     1275.84     1171.39     75.24 o 
   4   6   9       10.40       13.27     32.81 o 
   6   6   9     1428.98     1697.42    203.37 o 
   8   6   9      810.45      790.33    100.92 o 
  10   6   9        1.78       38.57     39.32 o 
  12   6   9      942.54      653.67    123.37 o 
 -11   7   9     1598.88     1850.15     99.61 o 
  -9   7   9      133.14      103.88     27.95 o 
  -7   7   9     2444.02     2438.39     74.19 o 
  -5   7   9     3110.46     3223.99    137.62 o 
  -3   7   9      852.24     1091.41    119.01 o 
  -1   7   9     6720.71     6881.11    148.82 o 
   1   7   9     7743.17     8138.22    249.04 o 
   3   7   9      334.02      362.85     60.25 o 
   5   7   9     2611.66     2586.63    116.12 o 
   7   7   9      859.64      706.69    102.07 o 
   9   7   9      483.58      416.06     86.11 o 
  11   7   9      230.41      162.49     56.59 o 
 -12   8   9       12.02       74.36     36.26 o 
 -10   8   9       10.89       54.44     34.46 o 
  -8   8   9     2072.38     2128.59    126.65 o 
  -6   8   9     1057.87     1245.71     60.55 o 
  -4   8   9     1483.89     1774.20     92.84 o 
  -2   8   9    14750.55    15304.47    302.68 o 
   0   8   9     1563.35     1727.28    127.84 o 
   2   8   9     3610.24     3826.95    122.27 o 
   4   8   9      331.59      265.97     81.23 o 
   6   8   9     1471.08     1498.40    145.65 o 
   8   8   9       45.74       68.18     29.99 o 
  10   8   9     1026.01      683.14    166.44 o 
 -11   9   9     1250.50      954.95    215.46 o 
  -9   9   9      826.86      742.00    112.35 o 
  -7   9   9     1727.70     1848.81    181.46 o 
  -5   9   9      183.45      103.91     25.03 o 
  -3   9   9       33.35       35.75     35.89 o 
  -1   9   9      337.51      252.13     52.69 o 
   1   9   9      353.78      385.13     63.07 o 
   3   9   9       29.21       47.67     31.28 o 
   5   9   9      400.73      347.17     52.82 o 
   7   9   9        2.84       37.62     33.36 o 
   9   9   9      125.89       68.99     46.12 o 
  11   9   9     1877.13     1812.37    352.59 o 
 -10  10   9      306.65      367.86     85.38 o 
  -8  10   9      408.08      375.05     78.62 o 
  -6  10   9      115.52      134.17     40.99 o 
  -4  10   9      655.03      741.59     98.65 o 
  -2  10   9        9.57       44.94     22.34 o 
   0  10   9     1614.46     1504.96    123.66 o 
   2  10   9      344.15      316.63     72.66 o 
   4  10   9       19.72       37.04     39.95 o 
   6  10   9      193.48      150.49     38.16 o 
   8  10   9        6.89       25.76     47.39 o 
  10  10   9     1259.22      844.22    185.65 o 
  -9  11   9       23.02       27.23     27.71 o 
  -7  11   9      410.59      501.86     65.99 o 
  -5  11   9     1205.03     1268.36    217.86 o 
  -3  11   9     2229.91     2189.36     98.86 o 
  -1  11   9      630.18      697.21    114.66 o 
   1  11   9      158.27      111.26     50.40 o 
   3  11   9      521.61      380.87     60.03 o 
   5  11   9      142.92      108.93     34.46 o 
   7  11   9      104.81      101.78     38.36 o 
   9  11   9       59.03       61.43     19.69 o 
  -8  12   9      200.57      132.55     36.77 o 
  -6  12   9       51.60       13.17     40.99 o 
  -4  12   9     1209.58     1160.84    104.79 o 
  -2  12   9        4.89       22.32     25.16 o 
   0  12   9      382.05      333.50     68.97 o 
   2  12   9       81.51       30.70     32.50 o 
   4  12   9      183.36      230.16     52.96 o 
   6  12   9      205.72      118.67     45.28 o 
   8  12   9      707.25      473.30    112.28 o 
  -7  13   9     2676.38     3149.57    129.76 o 
  -5  13   9      723.00      480.05    117.17 o 
  -3  13   9      140.42      146.87     70.61 o 
  -1  13   9      295.93      216.66     55.75 o 
   1  13   9      191.25      165.46     37.53 o 
   3  13   9      324.82      208.10     53.04 o 
   5  13   9      306.93      299.06     55.87 o 
   7  13   9      195.70      186.50     59.78 o 
  -6  14   9      180.07      142.83     41.53 o 
  -4  14   9      760.25      469.16    138.25 o 
  -2  14   9      273.36      276.59     88.04 o 
   0  14   9      406.00      282.03     55.93 o 
   2  14   9      128.37      106.40     37.84 o 
   4  14   9      382.36      319.59     63.27 o 
   6  14   9     1178.06     1328.79    172.55 o 
  -5  15   9      483.48      381.79    120.62 o 
  -3  15   9      555.63      376.09    137.88 o 
  -1  15   9       10.51       61.78     63.08 o 
   1  15   9      853.94      632.57    151.69 o 
   3  15   9      758.14      543.01    126.83 o 
   0  16   9       28.05        6.03     56.41 o 
 -12   0  10     1180.71     1017.43    281.31 o 
 -10   0  10       11.27       33.91     37.58 o 
  -8   0  10       11.93       56.05     23.44 o 
  -6   0  10       94.51       58.39     30.00 o 
  -4   0  10       30.93       71.29     35.47 o 
  -2   0  10      329.86      241.19     58.29 o 
   0   0  10       36.02       42.48     25.70 o 
   2   0  10     4369.97     4601.39    110.18 o 
   4   0  10     1440.97     1588.11    144.45 o 
   6   0  10     2337.75     2566.13    142.19 o 
   8   0  10     5483.22     5635.62    122.67 o 
  10   0  10      704.77      762.24    147.71 o 
  12   0  10      836.96      642.50    256.24 o 
 -11   1  10      110.01      122.70     45.31 o 
  -9   1  10      196.41      135.74     38.55 o 
  -7   1  10        5.56       24.48     31.36 o 
  -5   1  10     5727.04     5584.42    138.36 o 
  -3   1  10       53.45       31.72     15.70 o 
  -1   1  10     1834.64     1835.87     63.73 o 
   1   1  10      201.63      178.81     20.41 o 
   3   1  10     4308.00     4558.28    105.23 o 
   5   1  10      493.53      403.02    140.27 o 
   7   1  10     1191.27     1252.55     66.72 o 
   9   1  10       30.67      104.97     30.66 o 
  11   1  10      535.25      493.65    130.33 o 
 -12   2  10       14.28       49.86     75.24 o 
 -10   2  10     1078.63      945.01    136.44 o 
  -8   2  10      481.45      374.88     48.20 o 
  -6   2  10      395.00      351.26     52.90 o 
  -4   2  10     2276.93     2358.92     86.87 o 
  -2   2  10      586.93      554.71     69.74 o 
   0   2  10       92.88       74.02     30.47 o 
   2   2  10      949.27     1036.40     54.85 o 
   4   2  10       79.75       73.18     20.34 o 
   6   2  10      241.84      247.37     72.93 o 
   8   2  10      695.37      659.99    135.10 o 
  10   2  10      133.65       86.67     37.50 o 
  12   2  10       27.20       59.13     33.60 o 
 -11   3  10       22.74       75.30     49.41 o 
  -9   3  10       46.21       21.61     30.25 o 
  -7   3  10      238.01      241.07     46.36 o 
  -5   3  10     1163.77     1082.30     60.88 o 
  -3   3  10     5112.27     5347.37    116.18 o 
  -1   3  10      422.31      408.94     48.71 o 
   1   3  10      784.24      812.36     40.18 o 
   3   3  10       15.59        0.80     41.34 o 
   5   3  10      211.63      201.70     57.41 o 
   7   3  10     1001.58      891.32    176.46 o 
   9   3  10     1286.08     1315.51    214.49 o 
  11   3  10      297.78      269.16     77.80 o 
 -12   4  10      268.91      145.46     52.00 o 
 -10   4  10       32.53       42.52     30.25 o 
  -8   4  10     1138.60     1043.82    205.57 o 
  -6   4  10      550.25      491.51     69.18 o 
  -4   4  10      101.46      124.45     25.87 o 
  -2   4  10      911.42      783.21     59.36 o 
   0   4  10     3866.41     4004.22    111.80 o 
   2   4  10      532.19      495.44     68.37 o 
   4   4  10     2453.16     2687.30    102.95 o 
   6   4  10      283.16      345.42     77.55 o 
   8   4  10      522.41      428.92     86.57 o 
  10   4  10     1343.82     1022.85    225.76 o 
 -11   5  10     1342.80     1593.11    150.11 o 
  -9   5  10     4068.80     4607.83    337.35 o 
  -7   5  10     6134.00     6248.67    181.63 o 
  -5   5  10     3231.59     3316.49    111.60 o 
  -3   5  10     2209.36     2322.45     70.36 o 
  -1   5  10      267.05      171.00     92.57 o 
   1   5  10     6707.74     6882.70    201.78 o 
   3   5  10      458.18      415.75     56.82 o 
   5   5  10       48.30       44.05     33.06 o 
   7   5  10        6.29       70.77     63.26 o 
   9   5  10      855.40      756.64    135.80 o 
  11   5  10       89.44      113.92     48.07 o 
 -10   6  10      645.84      371.06     91.00 o 
  -8   6  10     2661.21     2762.22    139.10 o 
  -6   6  10     5184.17     5332.78    173.48 o 
  -4   6  10     3311.21     3468.13    127.31 o 
  -2   6  10     4265.66     4494.71    110.83 o 
   0   6  10     6161.05     6530.91    176.11 o 
   2   6  10      340.82      269.52     59.40 o 
   4   6  10     1186.92     1030.57    162.59 o 
   6   6  10      517.50      406.04     85.26 o 
   8   6  10      774.12      557.51    113.71 o 
  10   6  10        7.19       35.72     54.95 o 
 -11   7  10      346.27      241.97     66.85 o 
  -9   7  10      890.87      889.81    166.04 o 
  -7   7  10      215.01      260.12     48.00 o 
  -5   7  10     1664.67     1648.96     84.02 o 
  -3   7  10        2.07       35.63     17.20 o 
  -1   7  10       19.40       64.46     36.94 o 
   1   7  10      206.75      166.64     68.52 o 
   3   7  10      140.41      127.53     37.23 o 
   5   7  10      346.23      268.02     52.55 o 
   7   7  10      565.37      426.90    101.41 o 
   9   7  10        3.73       33.29     46.62 o 
 -10   8  10     1275.16     1336.72    156.25 o 
  -8   8  10      741.44      665.69    113.94 o 
  -6   8  10      789.36      396.41    113.23 o 
  -4   8  10     1959.59     1999.27     70.13 o 
  -2   8  10     1436.30     1540.17     63.62 o 
   0   8  10      189.35      194.45     39.19 o 
   2   8  10       43.06       96.52     35.72 o 
   4   8  10      259.51      282.64     61.42 o 
   6   8  10      362.92      387.21     58.35 o 
   8   8  10      512.68      415.40     81.24 o 
  10   8  10       34.55       26.23     48.73 o 
  -9   9  10     1229.22     1410.40    145.35 o 
  -7   9  10     2344.73     2588.10    118.77 o 
  -5   9  10     3714.07     4040.85    190.49 o 
  -3   9  10      320.51      264.81     51.19 o 
  -1   9  10     2379.53     2519.59    203.41 o 
   1   9  10     1513.07     1387.56     91.46 o 
   3   9  10     1143.74      655.99    212.76 o 
   5   9  10       14.89       39.93     31.83 o 
   7   9  10       28.85       32.59     31.69 o 
   9   9  10      401.38      249.32     70.01 o 
  -8  10  10      454.49      397.39     75.28 o 
  -6  10  10     1206.66     1419.29    108.97 o 
  -4  10  10     1606.94     1677.92    250.94 o 
  -2  10  10     1380.28     1527.55     91.67 o 
   0  10  10      281.17      199.86     42.30 o 
   2  10  10      404.78      284.88     62.09 o 
   4  10  10      723.21      557.88     93.16 o 
   6  10  10      335.58      347.27     53.98 o 
   8  10  10      167.23      208.73     63.91 o 
  -7  11  10       75.03       70.79     29.52 o 
  -5  11  10      242.28      132.40     62.12 o 
  -3  11  10      889.45      597.09    144.12 o 
  -1  11  10      468.38      576.97     79.54 o 
   1  11  10     1498.98     1573.67    137.01 o 
   3  11  10      436.94      318.16     69.19 o 
   5  11  10     1975.48     1566.19    131.71 o 
   7  11  10      491.96      349.02     82.15 o 
  -6  12  10      398.84      382.61     98.23 o 
  -4  12  10       12.83      137.16     47.55 o 
  -2  12  10      144.34       59.42     56.59 o 
   0  12  10        4.25       45.76     46.14 o 
   2  12  10       63.34        5.84     41.49 o 
   4  12  10      792.07      602.25    167.25 o 
   6  12  10     1287.82     1150.79    113.45 o 
  -5  13  10       55.78       37.18     56.05 o 
  -3  13  10        2.09       26.13     58.48 o 
  -1  13  10      323.57      399.92     68.32 o 
   1  13  10        4.78       46.96     46.05 o 
   3  13  10       38.50       51.58     40.54 o 
   5  13  10       30.76       50.36     42.52 o 
  -4  14  10       40.33       32.25     49.40 o 
  -2  14  10      124.83      136.11     41.39 o 
   0  14  10      145.77       80.01     50.80 o 
   2  14  10      300.58      280.82     60.30 o 
   4  14  10      342.97      290.67     62.89 o 
 -11   1  11        5.05       35.75     38.91 o 
  -9   1  11      191.23      109.54     38.70 o 
  -7   1  11       59.09       58.43     29.42 o 
  -5   1  11      175.65      134.01     27.60 o 
  -3   1  11     2887.25     2937.23     63.23 o 
  -1   1  11       19.24      -23.79     23.79 o 
   1   1  11     2839.08     3184.41     70.90 o 
   3   1  11     2462.11     2712.07    105.63 o 
   5   1  11     2979.69     3240.09    146.97 o 
   7   1  11      425.49      407.03     82.80 o 
   9   1  11      448.65      328.52    137.81 o 
  11   1  11       20.20       94.90     55.66 o 
 -10   2  11      113.17      113.22     35.88 o 
  -8   2  11       31.26       49.35     36.22 o 
  -6   2  11        6.96       22.64     21.41 o 
  -4   2  11      412.03      379.90     52.24 o 
  -2   2  11    10560.66    11032.55    170.75 o 
   0   2  11      603.35      610.26     87.89 o 
   2   2  11      845.75      858.53     50.26 o 
   4   2  11     2620.04     2825.08    164.66 o 
   6   2  11     2172.23     2175.07    155.57 o 
   8   2  11      610.41      471.04    106.15 o 
  10   2  11      509.62      281.39    108.85 o 
 -11   3  11     1812.12     2050.37    122.72 o 
  -9   3  11      881.84      876.26    117.17 o 
  -7   3  11      980.24     1122.73    148.47 o 
  -5   3  11     1306.56     1507.60     95.65 o 
  -3   3  11     1605.18     1613.28     63.84 o 
  -1   3  11      319.76      349.66     47.42 o 
   1   3  11      426.36      529.99     69.23 o 
   3   3  11     3414.08     3497.80    221.13 o 
   5   3  11     1622.57     1619.69    113.93 o 
   7   3  11      581.04      485.14    122.42 o 
   9   3  11       23.12       91.31     43.90 o 
 -10   4  11     1351.17     1575.05    133.12 o 
  -8   4  11     4361.27     4514.24    175.91 o 
  -6   4  11      919.00     1175.99    196.60 o 
  -4   4  11      415.31      470.80     81.62 o 
  -2   4  11     6013.43     6060.48    183.37 o 
   0   4  11      226.84      215.30     28.86 o 
   2   4  11     1122.74     1137.67    125.06 o 
   4   4  11      341.30      381.68    104.83 o 
   6   4  11      265.50      183.43     63.78 o 
   8   4  11      456.13      308.15     74.06 o 
  10   4  11      481.68      381.94     78.61 o 
 -11   5  11      927.33      850.38    285.84 o 
  -9   5  11      143.58      197.34     70.37 o 
  -7   5  11     1071.44      920.39    185.65 o 
  -5   5  11        7.27       29.86     28.17 o 
  -3   5  11       55.66       56.21     15.66 o 
  -1   5  11      582.95      401.60     76.55 o 
   1   5  11      258.59      242.80     38.12 o 
   3   5  11       14.10       15.18     30.73 o 
   5   5  11       91.75       96.78     34.28 o 
   7   5  11      590.26      547.95    127.43 o 
   9   5  11       18.88       -2.81     36.18 o 
 -10   6  11      200.17      236.11     56.60 o 
  -8   6  11        9.95      111.79     30.17 o 
  -6   6  11     1506.40     1672.00    162.56 o 
  -4   6  11      438.73      394.25     66.14 o 
  -2   6  11       82.24       54.93     29.63 o 
   0   6  11     2057.65     2063.30     84.09 o 
   2   6  11      135.14      119.22     35.86 o 
   4   6  11        5.99       35.19     31.11 o 
   6   6  11      756.12      640.32    134.43 o 
   8   6  11        0.89       21.76     42.52 o 
  10   6  11       19.02       -8.84     63.79 o 
  -9   7  11     3119.79     3281.57    142.76 o 
  -7   7  11     3241.14     3470.15    127.04 o 
  -5   7  11     2904.96     3050.57    138.22 o 
  -3   7  11      231.05      237.48     56.93 o 
  -1   7  11      456.80      431.49     59.57 o 
   1   7  11        4.86       56.49     18.69 o 
   3   7  11       16.56       52.22     27.09 o 
   5   7  11      254.57       84.45     41.40 o 
   7   7  11      513.69      554.46    100.34 o 
   9   7  11        5.31       94.29     53.07 o 
  -8   8  11     1093.96      892.05    217.96 o 
  -6   8  11     1284.49     1511.92    151.89 o 
  -4   8  11     1390.64     1784.07    103.39 o 
  -2   8  11      438.63      330.69     93.93 o 
   0   8  11     1481.77     1585.69    123.37 o 
   2   8  11      116.93      107.40     40.02 o 
   4   8  11       11.30       73.39     37.02 o 
   6   8  11     1053.42      822.07    169.70 o 
   8   8  11       99.39      143.11     71.06 o 
  -7   9  11      287.31      154.12     42.50 o 
  -5   9  11       62.58      102.94     48.94 o 
  -3   9  11       18.87       92.13     55.43 o 
  -1   9  11        3.67        7.29     27.93 o 
   1   9  11      644.44      600.11    117.86 o 
   3   9  11     2051.54     1866.19    112.05 o 
   5   9  11        3.09      -22.89     43.19 o 
   7   9  11      800.67      628.83    133.13 o 
  -8  10  11      574.48      281.42    125.75 o 
  -6  10  11       15.55       33.82     52.44 o 
  -4  10  11       73.01       80.45     39.76 o 
  -2  10  11      173.41      160.80     55.91 o 
   0  10  11     2483.81     2600.39    130.52 o 
   2  10  11      598.77      561.66     85.51 o 
   4  10  11      429.01      333.66     74.56 o 
   6  10  11      159.26       97.78     75.66 o 
  -7  11  11       24.34       91.01     41.01 o 
  -5  11  11      601.08      621.68    159.16 o 
  -3  11  11     1369.37     1395.27    113.80 o 
  -1  11  11        0.86       -4.19     55.46 o 
   1  11  11        1.23      105.50     41.33 o 
   3  11  11      123.78      116.72     45.85 o 
   5  11  11      140.30       68.05     32.11 o 
  -4  12  11       58.39      105.39     52.17 o 
  -2  12  11      770.66      583.56    213.69 o 
   0  12  11      189.21      153.79     37.25 o 
   2  12  11     1001.23     1146.59    238.43 o 
   4  12  11      784.05      667.89    130.01 o 
  -3  13  11     1330.76      407.65    297.31 o 
  -1  13  11      565.56      457.84    113.07 o 
   1  13  11     3950.25     4043.19    231.67 o 
   3  13  11      598.46      346.17    134.19 o 
 -10   0  12       48.66       22.81     39.24 o 
  -8   0  12     2066.22     2158.29    321.30 o 
  -6   0  12     1469.31     1559.48    140.83 o 
  -4   0  12     2655.78     3032.38    296.34 o 
  -2   0  12     2042.11     2225.41     82.51 o 
   0   0  12     7634.32     8355.00    289.33 o 
   2   0  12       74.16      123.52     85.19 o 
   4   0  12     2721.33     3092.04    272.06 o 
   6   0  12      759.69      629.47    175.41 o 
   8   0  12      216.95       -2.95    100.13 o 
  -9   1  12      252.90      136.81     48.54 o 
  -7   1  12      562.53      572.85    112.62 o 
  -5   1  12     1229.10     1393.12    130.78 o 
  -3   1  12     2122.22     2253.67     79.22 o 
  -1   1  12     2292.80     2563.94    108.92 o 
   1   1  12     3465.27     3854.50    203.98 o 
   3   1  12     1664.12     2045.71    193.12 o 
   5   1  12      310.55      365.66     79.50 o 
   7   1  12      218.75      112.86     72.54 o 
   9   1  12      343.65      270.63    127.93 o 
 -10   2  12      245.11      233.31     58.53 o 
  -8   2  12      198.12      165.65     44.49 o 
  -6   2  12        2.53       22.13     28.86 o 
  -4   2  12       46.05       15.39     19.13 o 
  -2   2  12      309.54      274.90     55.00 o 
   0   2  12      127.11      113.58     56.08 o 
   2   2  12     2204.34     1944.89    115.52 o 
   4   2  12      508.97      354.73     72.89 o 
   6   2  12       48.00        6.30     33.99 o 
   8   2  12      470.60      487.40    127.97 o 
  -9   3  12       86.25      218.32     47.23 o 
  -7   3  12     1065.22      949.89    205.88 o 
  -5   3  12      683.13      518.11     97.68 o 
  -3   3  12       45.47       72.88     18.36 o 
  -1   3  12     2386.11     2663.84    119.37 o 
   1   3  12      159.59      220.69     57.16 o 
   3   3  12      841.17      800.43    142.46 o 
   5   3  12        0.47       28.46     52.18 o 
   7   3  12        0.21      -45.96     56.07 o 
   9   3  12        6.73       58.76     56.93 o 
  -8   4  12      527.06      137.55    200.58 o 
  -6   4  12      419.61      349.55     68.77 o 
  -4   4  12      906.63      707.41    135.53 o 
  -2   4  12      418.89      307.16     49.12 o 
   0   4  12     3871.81     3695.26    232.80 o 
   2   4  12     3114.32     3103.64    197.52 o 
   4   4  12       40.25        0.41     88.88 o 
   6   4  12      223.57      217.41     39.93 o 
   8   4  12      386.15      247.82     65.73 o 
  -9   5  12     2844.98     3269.54    190.27 o 
  -7   5  12     1845.70     1902.61    121.35 o 
  -5   5  12      451.95      258.45     65.66 o 
  -3   5  12       25.08       44.75     36.52 o 
  -1   5  12      423.66      287.66     43.76 o 
   1   5  12      997.59      973.17    123.41 o 
   3   5  12       82.99      128.85     45.07 o 
   5   5  12        7.13       38.11     34.94 o 
   7   5  12       14.77       53.46     55.07 o 
  -8   6  12       53.49       39.22     22.74 o 
  -6   6  12      486.66      339.03     70.35 o 
  -4   6  12        6.48       45.46     32.32 o 
  -2   6  12      116.65       42.20     38.40 o 
   0   6  12      123.74      116.78     30.29 o 
   2   6  12      543.43      446.13    113.70 o 
   4   6  12        6.61       53.20    102.58 o 
   6   6  12      372.49      355.51     74.73 o 
   8   6  12     1755.59     1826.22    249.45 o 
  -7   7  12      590.16      344.26     88.79 o 
  -5   7  12      406.80      302.19     86.81 o 
  -3   7  12      342.85      274.04     50.63 o 
  -1   7  12      178.89      158.27     38.02 o 
   1   7  12      155.44      155.21     50.65 o 
   3   7  12      119.57      105.46     39.46 o 
   5   7  12        1.64       53.48     33.85 o 
   7   7  12       24.79       21.49     43.53 o 
  -6   8  12       14.63       18.82     38.50 o 
  -4   8  12      268.92      258.19     73.00 o 
  -2   8  12       51.73       -0.24     50.06 o 
   0   8  12       54.16       51.55     34.93 o 
   2   8  12      273.35      244.60     54.63 o 
   4   8  12      311.43      240.20     56.71 o 
   6   8  12      369.97      250.18    103.97 o 
  -5   9  12       38.26       64.53     44.92 o 
  -3   9  12       16.15       21.40     53.03 o 
  -1   9  12      344.23      235.83     91.78 o 
   1   9  12       48.87      104.27     34.70 o 
   3   9  12      240.86      128.72     35.74 o 
   5   9  12      694.95      352.86    115.13 o 
  -4  10  12      147.16       99.24     45.47 o 
  -2  10  12      629.62      303.93     90.61 o 
   0  10  12     2835.94     3092.98    129.95 o 
   2  10  12       31.60       65.49     30.68 o 
   4  10  12      176.34      230.71     58.98 o 
  -3  11  12     2326.65     2534.81    181.48 o 
  -1  11  12      344.41      150.04     68.30 o 
   1  11  12     1204.72      862.47    170.29 o 
   3  11  12     1722.58     1652.75    112.62 o 
  -7   1  13     1350.73     1594.96    148.69 o 
  -5   1  13     2206.24     2529.68    188.53 o 
  -3   1  13     2662.11     3080.75    233.61 o 
  -1   1  13      272.60      334.07     89.26 o 
   1   1  13       95.04      133.04     34.24 o 
   3   1  13       68.93       41.46     49.15 o 
   5   1  13      338.69      389.43     86.59 o 
   7   1  13       16.71       44.79     58.14 o 
  -8   2  13      124.65      113.68     48.19 o 
  -6   2  13     4213.40     4745.31    248.16 o 
  -4   2  13     1914.76     2191.56    122.78 o 
  -2   2  13     2602.40     3012.54    137.68 o 
   0   2  13     1102.71     1206.42    102.26 o 
   2   2  13      853.90      683.72    213.62 o 
   4   2  13       63.59       97.55     58.01 o 
   6   2  13       57.92       19.61     61.73 o 
  -7   3  13      542.25      205.51    131.07 o 
  -5   3  13      444.23      251.02     59.00 o 
  -3   3  13      640.96      435.39     67.00 o 
  -1   3  13     1781.13     1973.33    157.14 o 
   1   3  13     1590.52     1329.04    161.48 o 
   3   3  13     1783.74     1915.46    274.21 o 
   5   3  13     1566.89     1406.88    282.43 o 
   7   3  13      812.81      674.37    171.15 o 
  -6   4  13        8.28      142.46     53.06 o 
  -4   4  13      475.15      426.79     88.09 o 
  -2   4  13      106.51       87.68     63.12 o 
   0   4  13      528.84      520.87    104.71 o 
   2   4  13       19.43       45.75     34.60 o 
   4   4  13      628.72      577.70    118.94 o 
   6   4  13      822.93      982.12    203.58 o 
  -7   5  13      119.00       72.74     79.36 o 
  -5   5  13     1493.42     1661.10    136.23 o 
  -3   5  13       67.30       82.23     31.18 o 
  -1   5  13      261.43      175.02     46.18 o 
   1   5  13      976.11      830.83    128.64 o 
   3   5  13      108.19       54.05     57.67 o 
   5   5  13      651.78      508.79    127.96 o 
  -6   6  13        1.15      -13.20     51.23 o 
  -4   6  13       89.40       65.45     27.44 o 
  -2   6  13       31.18       60.44     35.37 o 
   0   6  13      102.04      121.63     39.60 o 
   2   6  13      294.10      392.19     88.95 o 
   4   6  13      103.87      -19.67     51.86 o 
   6   6  13      106.89       93.31     39.84 o 
  -5   7  13       20.71       66.20     37.00 o 
  -3   7  13       44.63       64.20     31.94 o 
  -1   7  13      179.09      137.50     46.83 o 
   1   7  13      183.06      164.50     38.05 o 
   3   7  13     1511.58     1625.05    109.90 o 
   5   7  13      561.91      401.11     85.53 o 
  -4   8  13      304.95      148.37     76.71 o 
  -2   8  13       96.16       67.86     33.01 o 
   0   8  13      662.17      489.26    130.41 o 
   2   8  13     2124.40     2138.62    281.97 o 
   4   8  13      572.57      568.00    136.77 o 
  -3   9  13      802.68      401.05    156.13 o 
  -1   9  13       11.52       66.05     35.35 o 
   1   9  13      762.17      602.51    136.26 o 
   0   0  14      542.16      323.16    199.87 o 
   2   0  14        3.69       83.93     91.02 o 
   4   0  14     2775.82     2585.24    213.53 o 
  -1   1  14      357.55      200.35     79.29 o 
   1   1  14      304.99      364.13    130.78 o 
   3   1  14        8.65       93.52     60.18 o 
   5   1  14     1954.00     2107.61    572.39 o 
  -2   2  14        7.72       25.82     63.54 o 
   0   2  14      504.30      467.50     75.52 o 
   2   2  14      292.55      235.90     45.84 o 
   4   2  14      958.29      633.46    225.97 o 
  -1   3  14        0.35      129.03     76.58 o 
   1   3  14      712.24      680.10    112.38 o 
   3   3  14       29.07        1.34     92.73 o 
  -4   4  14      230.79      245.93     94.14 o 
  -2   4  14        7.73       53.81     44.04 o 
   0   4  14      895.98      540.15    211.87 o 
   2   4  14      205.84      208.63     74.55 o 
   4   4  14      425.20      326.62     98.83 o 
  -3   5  14      421.57      328.25    108.97 o 
  -1   5  14       88.47       69.08     48.14 o 
   1   5  14     1996.60     1976.93    113.31 o 
   3   5  14      247.07      357.74    115.82 o 
  -2   6  14      293.31      198.56     51.53 o 
   0   6  14     1892.42     1979.03    203.09 o 
   2   6  14     2578.09     3078.95    181.88 o 
                                                 
